# Supplementary material for: Embers of the Past: Early Childhood Traumas Interact with Variation in P2RX7 Gene Implicated in Neuroinflammation on Markers of Current Suicide Risk
Source: Int J Mol Sci. 2024 Jan 10;25(2):865. doi: 10.3390/ijms25020865 (PMC10815854; doi:10.3390/ijms25020865)
Supplement: Supplementary file 1 [file ijms-25-00865-s001.zip]

Archive with 3 entries (3 files):
- Table S1_rs641940_rs1653613_BSI03_rec.xlsx
- Table S2_psy_rs11615992_BSI03xCHA_dom.xlsx
- Table S3_rs78473339_BSI18xCHA_add.xlsx
