# Supplementary material for: Embers of the Past: Early Childhood Traumas Interact with Variation in P2RX7 Gene Implicated in Neuroinflammation on Markers of Current Suicide Risk
Source: Int J Mol Sci. 2024 Jan 10;25(2):865. doi: 10.3390/ijms25020865 (PMC10815854; doi:10.3390/ijms25020865)
Supplement: Supplementary file 1 [file ijms-25-00865-s001.zip › Table S1_rs641940_rs1653613_BSI03_rec.xlsx]

## Sheet: BSI03_rec.assoc
CHR	SNP	BP	A1	TEST	NMISS	BETA	SE	L95	U95	STAT	P	Hardy	MAF	Missing
12	rs641940:121567912:C:T	121567912	C	REC	1702	0.6419	0.175	0.2989	0.985	3.668	0.0002525	0.7032	0.145	0.01319
12	rs1653613:121607647:G:T	121607647	G	REC	1723	3.512	1.023	1.507	5.517	3.433	0.0006105	0.57	0.02145	0.001099
12	rs1182946:121601893:A:C	121601893	C	REC	1716	3.509	1.024	1.502	5.516	3.427	0.0006254	0.5523	0.02098	0.004945
12	rs1653624:121622520:A:T	121622520	A	REC	1723	3.504	1.025	1.495	5.512	3.419	0.0006424	0.57	0.02145	0.001099
12	rs523977:121569125:C:T	121569125	C	REC	1703	0.3983	0.1356	0.1325	0.6641	2.937	0.003356	0.6431	0.1877	0.01209
12	rs208278:121560664:G:A	121560664	G	REC	1688	0.3402	0.1379	0.06989	0.6105	2.467	0.01373	0.0201	0.2056	0.02033
12	rs208279:121560724:T:A	121560724	T	REC	1688	0.3402	0.1379	0.06989	0.6105	2.467	0.01373	0.0201	0.2056	0.02033
12	rs208282:121562104:G:A	121562104	G	REC	1688	0.3402	0.1379	0.06989	0.6105	2.467	0.01373	0.0201	0.2056	0.02033
12	rs208283:121562135:G:A	121562135	G	REC	1688	0.3402	0.1379	0.06989	0.6105	2.467	0.01373	0.0201	0.2056	0.02033
12	rs11065450	121579657	A	REC	1725	0.3119	0.1297	0.05779	0.5661	2.406	0.01625	1	0.1907	0
12	rs2567990:121610411:A:G	121610411	A	REC	1694	1.638	0.7215	0.2233	3.052	2.269	0.02336	0.7664	0.04108	0.01703
12	rs71454682:121612098:G:C	121612098	C	REC	1660	-0.4423	0.2032	-0.8406	-0.04394	-2.176	0.02969	0.7415	0.1236	0.03791
12	rs12819741:121613603:A:T	121613603	T	REC	1659	-0.4411	0.203	-0.839	-0.04315	-2.172	0.02996	0.7417	0.1237	0.03846
12	rs1963773:121601308:A:G	121601308	G	REC	1665	0.8452	0.3893	0.08215	1.608	2.171	0.03007	0.196	0.08034	0.03571
12	rs56297690:121618568:C:G	121618568	G	REC	1716	0.7324	0.3437	0.05883	1.406	2.131	0.03322	0.3725	0.08702	0.005495
12	rs11615889:121609733:C:T	121609733	T	REC	1650	2.203	1.034	0.1764	4.229	2.131	0.03327	0.5958	0.0227	0.04396
12	rs117606904:121608442:G:A	121608442	A	REC	1714	0.7324	0.3439	0.05841	1.406	2.13	0.03333	0.3052	0.0885	0.006593
12	rs73220266:121608663:G:C	121608663	C	REC	1714	0.7324	0.3439	0.05841	1.406	2.13	0.03333	0.3052	0.0885	0.006593
12	rs56067598:121610687:G:C	121610687	C	REC	1714	0.7324	0.3439	0.05841	1.406	2.13	0.03333	0.3052	0.0885	0.006593
12	rs17526121:121603808:A:T	121603808	T	REC	1687	0.7643	0.3643	0.05027	1.478	2.098	0.03606	0.3347	0.08015	0.02308
12	rs73220279:121624309:C:T	121624309	T	REC	1711	0.7634	0.3646	0.04884	1.478	2.094	0.03641	0.2313	0.0856	0.008242
12	rs1183296:121573636:A:G	121573636	A	REC	1684	0.2302	0.113	0.008679	0.4517	2.037	0.04183	0.01092	0.2476	0.02363
12	rs7309886:121563267:T:A	121563267	A	REC	1697	0.2255	0.1116	0.006831	0.4441	2.021	0.04342	0.01176	0.25	0.01538
12	rs208280:121561052:C:T	121561052	C	REC	1698	0.2209	0.111	0.003473	0.4384	1.991	0.04661	0.01417	0.251	0.01484
12	rs208284:121563016:C:T	121563016	C	REC	1699	0.2208	0.1109	0.00342	0.4382	1.991	0.04666	0.01416	0.2508	0.01429
12	rs685019:121570476:A:G	121570476	A	REC	1694	0.2155	0.1103	-0.0007046	0.4316	1.954	0.05092	0.0233	0.2506	0.01758
12	rs591874:121571465:C:A	121571465	C	REC	1695	0.2142	0.1105	-0.002249	0.4307	1.94	0.05259	0.01995	0.2508	0.01648
12	rs501167:121574089:A:G	121574089	A	REC	1690	0.21	0.1112	-0.007891	0.4278	1.889	0.05907	0.01947	0.2504	0.02033
12	rs500930:121573997:T:C	121573997	T	REC	1658	0.2033	0.1103	-0.01287	0.4194	1.843	0.06547	0.01656	0.2544	0.03791
12	rs208290:121594056:G:A	121594056	A	REC	1699	0.1824	0.1017	-0.01687	0.3816	1.794	0.07299	0.009046	0.2747	0.01484
12	rs183283:121582240:G:A	121582240	A	REC	1705	0.1783	0.1008	-0.01933	0.3759	1.768	0.0772	0.01279	0.2742	0.01099
12	rs208291:121594170:G:A	121594170	A	REC	1708	0.5044	0.2857	-0.05554	1.064	1.766	0.07765	0.8838	0.08851	0.00989
12	rs55814439:121596786:C:T	121596786	T	REC	1708	0.5042	0.2857	-0.05577	1.064	1.765	0.07779	0.8838	0.08828	0.01044
12	rs169631:121583751:C:G	121583751	G	REC	1704	0.1779	0.1009	-0.01975	0.3756	1.764	0.07788	0.01282	0.274	0.01154
12	rs74356556:121579290:G:C	121579290	C	REC	1718	0.5037	0.2857	-0.05617	1.064	1.763	0.07802	0.884	0.08858	0.004396
12	rs17434682:121579412:T:C	121579412	C	REC	1718	0.5037	0.2857	-0.05617	1.064	1.763	0.07802	0.884	0.08858	0.004396
12	rs56017922:121583828:G:A	121583828	A	REC	1718	0.5037	0.2857	-0.05617	1.064	1.763	0.07802	0.884	0.08858	0.004396
12	rs17434731:121583993:C:T	121583993	T	REC	1718	0.5037	0.2857	-0.05617	1.064	1.763	0.07802	0.884	0.08858	0.004396
12	rs7973360:121584681:C:T	121584681	T	REC	1718	0.5037	0.2857	-0.05617	1.064	1.763	0.07802	0.884	0.08858	0.004396
12	rs17434809:121585228:A:C	121585228	C	REC	1718	0.5037	0.2857	-0.05617	1.064	1.763	0.07802	0.884	0.08858	0.004396
12	rs17525767:121588125:C:T	121588125	T	REC	1718	0.5037	0.2857	-0.05617	1.064	1.763	0.07802	0.884	0.08858	0.004396
12	rs7959194:121575987:G:A	121575987	A	REC	1715	0.5032	0.2857	-0.05683	1.063	1.761	0.07841	0.8838	0.08817	0.006044
12	rs560422:121575924:G:A	121575924	G	REC	1713	0.5029	0.2858	-0.05733	1.063	1.759	0.07869	0.8838	0.08827	0.007143
12	rs115486488:121567731:T:G	121567731	G	REC	1709	0.5029	0.2859	-0.05749	1.063	1.759	0.07877	1	0.08652	0.009341
12	rs73218221:121567885:G:A	121567885	A	REC	1708	0.5024	0.286	-0.05809	1.063	1.757	0.07912	1	0.08713	0.00989
12	rs28360439:121568201:T:C	121568201	C	REC	1708	0.5024	0.286	-0.05809	1.063	1.757	0.07912	1	0.08713	0.00989
12	rs28969463:121568371:T:G	121568371	G	REC	1708	0.5024	0.286	-0.05809	1.063	1.757	0.07912	1	0.08713	0.00989
12	rs17512249:121564117:A:G	121564117	G	REC	1708	0.5022	0.2863	-0.05899	1.063	1.754	0.07962	1	0.08657	0.00989
12	rs208287:121587353:T:C	121587353	C	REC	1716	0.1765	0.1011	-0.02154	0.3746	1.747	0.08085	0.01099	0.2739	0.004945
12	rs189989:121590354:T:C	121590354	C	REC	1703	0.1766	0.1012	-0.02169	0.3748	1.746	0.08107	0.007858	0.2756	0.01209
12	rs169632:121588545:T:C	121588545	C	REC	1682	0.1758	0.1011	-0.0223	0.3739	1.739	0.08217	0.01478	0.2754	0.02527
12	rs169633:121594684:T:C	121594684	C	REC	1697	0.1746	0.1013	-0.0239	0.3731	1.724	0.08489	0.007795	0.2762	0.01538
12	rs656612:121576652:C:A	121576652	C	REC	1693	0.171	0.1022	-0.02934	0.3712	1.673	0.09454	0.008552	0.2718	0.01758
12	rs2393799:121570012:C:T	121570012	T	REC	1655	0.194	0.116	-0.03334	0.4214	1.673	0.09461	0.0749	0.2376	0.04011
12	rs35646440:121580985:G:A	121580985	A	REC	1700	0.5009	0.3098	-0.1062	1.108	1.617	0.106	1	0.08329	0.01374
12	rs608425:121580753:G:A	121580753	A	REC	1705	0.5004	0.31	-0.1072	1.108	1.614	0.1067	1	0.0825	0.01099
12	rs622937:121581738:T:C	121581738	C	REC	1705	0.4987	0.3102	-0.1092	1.107	1.608	0.108	1	0.08333	0.01099
12	rs594423:121579955:G:A	121579955	A	REC	1706	0.4987	0.3104	-0.1097	1.107	1.607	0.1083	1	0.08273	0.01044
12	rs607094:121580464:T:C	121580464	C	REC	1706	0.4987	0.3104	-0.1097	1.107	1.607	0.1083	1	0.08273	0.01044
12	rs487417:121580541:C:T	121580541	T	REC	1706	0.4987	0.3104	-0.1097	1.107	1.607	0.1083	1	0.08273	0.01044
12	rs590477:121579078:A:G	121579078	G	REC	1706	0.4971	0.3106	-0.1117	1.106	1.6	0.1097	1	0.08356	0.01044
12	rs592340:121579516:G:C	121579516	C	REC	1706	0.4971	0.3106	-0.1117	1.106	1.6	0.1097	1	0.08356	0.01044
12	rs568531:121579673:C:T	121579673	T	REC	1706	0.4971	0.3106	-0.1117	1.106	1.6	0.1097	1	0.08356	0.01044
12	rs593223:121579721:A:G	121579721	G	REC	1706	0.4971	0.3106	-0.1117	1.106	1.6	0.1097	1	0.08356	0.01044
12	rs510660:121577892:C:T	121577892	T	REC	1705	0.4968	0.3107	-0.1122	1.106	1.599	0.11	1	0.08389	0.01099
12	rs511496:121577987:T:C	121577987	C	REC	1705	0.4968	0.3107	-0.1122	1.106	1.599	0.11	1	0.08389	0.01099
12	rs535557:121578387:T:C	121578387	C	REC	1705	0.4968	0.3107	-0.1122	1.106	1.599	0.11	1	0.08361	0.01099
12	rs1794886:121578565:A:C	121578565	C	REC	1705	0.4968	0.3107	-0.1122	1.106	1.599	0.11	1	0.08361	0.01099
12	rs1718148:121578722:C:A	121578722	A	REC	1705	0.4968	0.3107	-0.1122	1.106	1.599	0.11	1	0.08361	0.01099
12	rs1718149:121578725:C:A	121578725	A	REC	1705	0.4968	0.3107	-0.1122	1.106	1.599	0.11	1	0.08361	0.01099
12	rs2686369:121590949:C:T	121590949	T	REC	1723	0.494	0.3109	-0.1155	1.103	1.589	0.1123	1	0.08251	0.001099
12	rs1653585:121593355:C:A	121593355	A	REC	1724	0.4937	0.3109	-0.1156	1.103	1.588	0.1125	1	0.08246	0.0005495
12	rs1653584:121593371:C:T	121593371	T	REC	1724	0.4937	0.3109	-0.1156	1.103	1.588	0.1125	1	0.08246	0.0005495
12	rs1718162:121597631:G:A	121597631	A	REC	1724	0.4937	0.3109	-0.1156	1.103	1.588	0.1125	1	0.08246	0.0005495
12	rs1794887:121598565:G:A	121598565	A	REC	1724	0.4937	0.3109	-0.1156	1.103	1.588	0.1125	1	0.08246	0.0005495
12	rs1653583:121598652:G:A	121598652	A	REC	1724	0.4937	0.3109	-0.1156	1.103	1.588	0.1125	1	0.08246	0.0005495
12	rs208288:121588088:G:C	121588088	C	REC	1720	0.4939	0.3111	-0.1159	1.104	1.588	0.1126	1	0.08209	0.002747
12	exm1044228	121605355	A	REC	1725	-0.1741	0.1135	-0.3965	0.0483	-1.534	0.1251	0.4678	0.2308	0
12	rs7312642:121620187:G:T	121620187	T	REC	1725	0.5115	0.343	-0.1609	1.184	1.491	0.1361	0.8649	0.07418	0
12	rs3751144	121622239	A	REC	1725	0.5115	0.343	-0.1609	1.184	1.491	0.1361	0.8649	0.07418	0
12	rs3751142:121622419:G:T	121622419	T	REC	1724	0.5117	0.3431	-0.1609	1.184	1.491	0.1361	0.8649	0.07422	0.0005495
12	rs7305883:121608775:G:A	121608775	A	REC	1724	0.5113	0.3431	-0.1612	1.184	1.49	0.1364	0.8649	0.07422	0.0005495
12	rs7132846:121614934:C:T	121614934	T	REC	1724	0.5113	0.3431	-0.1612	1.184	1.49	0.1364	0.8649	0.07394	0.0005495
12	exm1044253	121615131	C	REC	1724	0.5113	0.3431	-0.1612	1.184	1.49	0.1364	0.8649	0.07394	0.0005495
12	rs58423269:121612364:T:A	121612364	A	REC	1723	0.5111	0.3432	-0.1616	1.184	1.489	0.1366	1	0.07343	0.001099
12	rs3751147:121613060:G:C	121613060	C	REC	1723	0.5112	0.3432	-0.1615	1.184	1.489	0.1366	0.8649	0.07426	0.001099
12	rs3751146:121613090:G:A	121613090	A	REC	1722	0.5106	0.3432	-0.1621	1.183	1.488	0.137	1	0.07347	0.001648
12	rs671684:121577778:G:A	121577778	A	REC	1704	0.1479	0.101	-0.05002	0.3458	1.465	0.1432	0.01071	0.2738	0.01154
12	rs28969465:121568896:A:G	121568896	G	REC	1690	0.6151	0.4216	-0.2113	1.441	1.459	0.1448	0.4561	0.0507	0.01923
12	rs657172:121568874:G:A	121568874	G	REC	1688	0.6138	0.4218	-0.2128	1.441	1.455	0.1458	0.4603	0.05104	0.02033
12	rs208302:121602760:G:A	121602760	A	REC	1678	-0.1484	0.1099	-0.3638	0.06699	-1.35	0.1771	0.8933	0.2304	0.02802
12	rs1136293:121629119:G:A	121629119	A	REC	1688	0.487	0.3633	-0.2251	1.199	1.34	0.1803	0.7284	0.07403	0.02033
12	rs12316059:121627464:T:A	121627464	A	REC	1690	0.4865	0.3637	-0.2263	1.199	1.338	0.1812	0.7272	0.07311	0.01923
12	rs118049242:121628288:C:T	121628288	T	REC	1719	0.9677	0.7269	-0.457	2.392	1.331	0.1833	0.02924	0.0124	0.003297
12	rs1718124	121594460	C	REC	1725	0.3864	0.2976	-0.1969	0.9697	1.298	0.1943	0.8772	0.08297	0
12	rs79037236:121590747:G:A	121590747	A	REC	1685	0.3909	0.3092	-0.2153	0.997	1.264	0.2064	1	0.08132	0.02363
12	rs12829218:121618391:A:G	121618391	G	REC	1710	-0.5678	0.4604	-1.47	0.3345	-1.233	0.2176	0.1861	0.0385	0.008242
12	rs78473339:121599829:G:C	121599829	C	REC	1701	0.4615	0.3879	-0.2987	1.222	1.19	0.2343	0.487	0.05463	0.01429
12	rs2568003:121621817:A:G	121621817	G	REC	1715	-0.09677	0.08237	-0.2582	0.06466	-1.175	0.2402	0.667	0.3228	0.006044
12	rs208298:121602238:G:A	121602238	A	REC	1698	-0.09855	0.08437	-0.2639	0.06681	-1.168	0.2429	0.2771	0.3189	0.01538
12	rs12824585:121561868:A:C	121561868	C	REC	1696	0.4535	0.3905	-0.3118	1.219	1.161	0.2456	0.3383	0.05279	0.01648
12	rs6489794:121597413:G:A	121597413	A	REC	1688	0.1991	0.1789	-0.1515	0.5496	1.113	0.2659	0.4062	0.1316	0.02088
12	rs11065474:121630348:A:G	121630348	G	REC	1654	-0.1276	0.1175	-0.3578	0.1026	-1.086	0.2776	0.8324	0.2162	0.04066
12	rs208299:121602381:C:T	121602381	T	REC	1719	-0.08828	0.08259	-0.2502	0.07359	-1.069	0.2853	0.3621	0.3235	0.003846
12	rs208300:121602420:C:T	121602420	T	REC	1719	-0.08828	0.08259	-0.2502	0.07359	-1.069	0.2853	0.3621	0.3235	0.003846
12	rs208301:121602534:A:G	121602534	G	REC	1719	-0.08828	0.08259	-0.2502	0.07359	-1.069	0.2853	0.3621	0.3235	0.003846
12	rs208303:121602825:A:G	121602825	G	REC	1719	-0.08828	0.08259	-0.2502	0.07359	-1.069	0.2853	0.3621	0.3235	0.003846
12	rs208304:121603053:T:C	121603053	C	REC	1719	-0.08828	0.08259	-0.2502	0.07359	-1.069	0.2853	0.3621	0.3235	0.003846
12	rs507085:121603118:T:C	121603118	C	REC	1719	-0.08828	0.08259	-0.2502	0.07359	-1.069	0.2853	0.3621	0.3235	0.003846
12	rs654856:121603122:C:A	121603122	A	REC	1719	-0.08828	0.08259	-0.2502	0.07359	-1.069	0.2853	0.3621	0.3235	0.003846
12	rs208305:121603469:A:C	121603469	C	REC	1719	-0.08828	0.08259	-0.2502	0.07359	-1.069	0.2853	0.3621	0.3235	0.003846
12	rs208306:121603745:T:G	121603745	G	REC	1719	-0.08828	0.08259	-0.2502	0.07359	-1.069	0.2853	0.3621	0.3235	0.003846
12	rs208307:121603856:C:G	121603856	G	REC	1719	-0.08828	0.08259	-0.2502	0.07359	-1.069	0.2853	0.3621	0.3235	0.003846
12	rs208308:121604126:A:G	121604126	G	REC	1719	-0.08828	0.08259	-0.2502	0.07359	-1.069	0.2853	0.3621	0.3235	0.003846
12	rs208309:121604135:A:T	121604135	T	REC	1719	-0.08828	0.08259	-0.2502	0.07359	-1.069	0.2853	0.3621	0.3235	0.003846
12	rs78930509:121604147:A:C	121604147	C	REC	1719	-0.08828	0.08259	-0.2502	0.07359	-1.069	0.2853	0.3621	0.3235	0.003846
12	rs208310:121604250:G:C	121604250	C	REC	1719	-0.08828	0.08259	-0.2502	0.07359	-1.069	0.2853	0.3621	0.3235	0.003846
12	rs12826364:121614324:G:A	121614324	A	REC	1682	-0.1053	0.1012	-0.3037	0.09298	-1.041	0.298	0.09172	0.2701	0.02473
12	rs686638:121605599:C:T	121605599	T	REC	1656	-0.08235	0.0802	-0.2395	0.07483	-1.027	0.3046	0.6711	0.343	0.04121
12	rs2686371:121604724:A:G	121604724	G	REC	1676	-0.3006	0.2985	-0.8857	0.2844	-1.007	0.3141	0.6322	0.08121	0.02912
12	rs17434647:121579024:T:G	121579024	G	REC	1668	0.217	0.2174	-0.2091	0.643	0.9982	0.3183	0.1218	0.1035	0.03407
12	rs147798098:121589199:C:T	121589199	T	REC	1667	0.2168	0.2174	-0.2094	0.6429	0.997	0.3189	0.1221	0.1036	0.03516
12	rs2567979:121631100:G:T	121631100	T	REC	1665	-0.142	0.1445	-0.4253	0.1413	-0.9822	0.3261	0.6744	0.1712	0.03407
12	rs670541:121569634:T:C	121569634	T	REC	1701	0.3334	0.3629	-0.378	1.045	0.9185	0.3585	0.5273	0.06013	0.01319
12	rs35237790:121595186:A:G	121595186	G	REC	1712	0.3352	0.365	-0.3803	1.051	0.9182	0.3586	0.2569	0.05537	0.007692
12	rs67691679:121571646:C:T	121571646	T	REC	1715	0.3335	0.3639	-0.3798	1.047	0.9163	0.3596	0.3774	0.05718	0.005495
12	rs12810503:121566515:G:C	121566515	C	REC	1710	0.3331	0.3637	-0.3797	1.046	0.9158	0.3599	0.3731	0.05679	0.008242
12	rs28969469:121570147:A:G	121570147	G	REC	1714	0.3334	0.364	-0.3801	1.047	0.9158	0.3599	0.3749	0.05694	0.006044
12	rs12816966:121567670:A:G	121567670	G	REC	1713	0.3329	0.3641	-0.3807	1.046	0.9143	0.3607	0.3751	0.05697	0.006593
12	rs139825828:121567913:A:T	121567913	T	REC	1713	0.3329	0.3641	-0.3807	1.046	0.9143	0.3607	0.3751	0.05697	0.006593
12	rs146637843:121567915:G:C	121567915	C	REC	1713	0.3329	0.3641	-0.3807	1.046	0.9143	0.3607	0.3751	0.05697	0.006593
12	rs35076950:121574410:C:T	121574410	T	REC	1718	0.3321	0.3639	-0.381	1.045	0.9128	0.3615	0.3797	0.05736	0.003846
12	rs494986:121569936:A:C	121569936	A	REC	1711	0.3319	0.3642	-0.382	1.046	0.9112	0.3623	0.378	0.05731	0.007692
12	rs28360458:121622024:G:A	121622024	A	REC	1725	-0.2274	0.2502	-0.7178	0.263	-0.9088	0.3636	0.4815	0.09203	0
12	rs17435031:121600465:T:G	121600465	G	REC	1662	-0.5301	0.596	-1.698	0.638	-0.8895	0.3739	1	0.04706	0.03681
12	rs7137837:121613046:C:T	121613046	T	REC	1714	0.1347	0.1523	-0.1638	0.4332	0.8844	0.3766	0.1509	0.1795	0.006593
12	rs12301635:121624108:C:G	121624108	G	REC	1722	-0.2153	0.2506	-0.7064	0.2758	-0.8593	0.3903	0.3892	0.09026	0.001648
12	rs12304035	121620145	A	REC	1724	-0.2151	0.2505	-0.706	0.2758	-0.8589	0.3905	0.3922	0.09071	0.0005495
12	rs12821688:121608585:A:T	121608585	T	REC	1725	-0.2146	0.2504	-0.7055	0.2762	-0.8571	0.3915	0.389	0.09016	0.0005495
12	rs12321707:121609494:C:T	121609494	T	REC	1725	-0.2146	0.2504	-0.7055	0.2762	-0.8571	0.3915	0.389	0.09016	0.0005495
12	rs34405253:121617378:C:G	121617378	G	REC	1725	-0.2146	0.2504	-0.7055	0.2762	-0.8571	0.3915	0.3903	0.09038	0
12	exm1044264	121622196	G	REC	1725	-0.1246	0.1474	-0.4134	0.1643	-0.8451	0.3982	0.6857	0.1758	0
12	rs1975124:121628224:G:T	121628224	T	REC	1642	-0.05622	0.07189	-0.1971	0.08467	-0.7821	0.4343	0.01437	0.4017	0.04725
12	rs61953398:121610161:G:A	121610161	A	REC	1704	-0.7926	1.028	-2.808	1.222	-0.771	0.4408	0.72	0.03335	0.01154
12	rs61953400:121614284:G:A	121614284	A	REC	1710	-0.794	1.031	-2.814	1.226	-0.7705	0.4411	0.5823	0.0219	0.008791
12	rs34572498:121600811:C:G	121600811	G	REC	1676	-0.7816	1.028	-2.796	1.233	-0.7606	0.447	0.3992	0.01698	0.02912
12	rs520396:121569505:G:T	121569505	G	REC	1702	0.1885	0.25	-0.3015	0.6785	0.7539	0.451	1	0.09794	0.01264
12	rs150489232:121589715:T:G	121589715	G	REC	1714	0.7659	1.024	-1.242	2.773	0.7478	0.4547	0.3714	0.01603	0.006044
12	rs138309674:121589720:G:T	121589720	T	REC	1714	0.7659	1.024	-1.242	2.773	0.7478	0.4547	0.3714	0.01603	0.006044
12	exm1044202	121600253	A	REC	1725	0.04611	0.06189	-0.07519	0.1674	0.745	0.4564	0.1568	0.4577	0
12	rs1718125:121593019:C:T	121593019	T	REC	1703	0.1551	0.2117	-0.2599	0.5701	0.7326	0.4639	0.6643	0.1244	0.01264
12	rs73220272:121614227:T:C	121614227	C	REC	1716	-0.2002	0.2759	-0.741	0.3407	-0.7253	0.4683	0.6557	0.08669	0.004945
12	rs34481602:121616464:G:A	121616464	A	REC	1716	-0.2002	0.2759	-0.741	0.3407	-0.7253	0.4683	0.6557	0.08669	0.004945
12	rs66850672:121619834:T:C	121619834	C	REC	1716	-0.2002	0.2759	-0.741	0.3407	-0.7253	0.4683	0.6557	0.08669	0.004945
12	rs12815078:121622007:A:G	121622007	G	REC	1715	-0.1996	0.2759	-0.7403	0.3411	-0.7235	0.4695	0.6558	0.08674	0.005495
12	rs208311	121604314	G	REC	1725	-0.05898	0.08236	-0.2204	0.1024	-0.7161	0.474	0.3922	0.3245	0
12	rs116952507:121620306:C:T	121620306	T	REC	1678	0.4185	0.5943	-0.7464	1.583	0.7041	0.4815	0.1839	0.02915	0.02912
12	rs34185850:121578351:T:C	121578351	C	REC	1724	0.2412	0.3428	-0.4306	0.913	0.7038	0.4817	0.2812	0.05855	0.0005495
12	rs17434640:121578450:G:A	121578450	A	REC	1724	0.2412	0.3428	-0.4306	0.913	0.7038	0.4817	0.2812	0.05855	0.0005495
12	rs71454679:121580223:G:A	121580223	A	REC	1724	0.2412	0.3428	-0.4306	0.913	0.7038	0.4817	0.2812	0.05855	0.0005495
12	rs12830584:121581661:A:T	121581661	T	REC	1723	0.241	0.3428	-0.431	0.9129	0.7028	0.4823	0.2813	0.05858	0.001099
12	rs12832396:121581681:T:C	121581681	C	REC	1723	0.241	0.3428	-0.431	0.9129	0.7028	0.4823	0.2858	0.05913	0.001099
12	rs12813980:121598487:C:A	121598487	A	REC	1723	0.2393	0.3428	-0.4326	0.9112	0.6981	0.4852	0.2834	0.05886	0.001099
12	rs73218241:121591632:G:A	121591632	A	REC	1724	0.2396	0.3433	-0.4333	0.9125	0.6979	0.4854	0.2833	0.05882	0.0005495
12	exm1044184	121592689	G	REC	1725	0.2395	0.3432	-0.4332	0.9122	0.6977	0.4854	0.8539	0.06868	0
12	rs35018823:121596139:G:A	121596139	A	REC	1724	0.2396	0.3433	-0.4333	0.9125	0.6979	0.4854	0.2833	0.05882	0.0005495
12	rs12820593:121583937:A:G	121583937	G	REC	1724	0.2392	0.3433	-0.4337	0.9121	0.6968	0.486	0.2812	0.05855	0.0005495
12	rs34480856:121584990:G:A	121584990	A	REC	1724	0.2392	0.3433	-0.4337	0.9121	0.6968	0.486	0.2812	0.05855	0.0005495
12	rs35605477:121587034:C:T	121587034	T	REC	1724	0.2392	0.3433	-0.4337	0.9121	0.6968	0.486	0.2812	0.05855	0.0005495
12	rs111259202:121588707:G:A	121588707	A	REC	1723	0.2393	0.3434	-0.4337	0.9123	0.6969	0.486	0.2834	0.05886	0.001099
12	rs71454680:121589925:G:A	121589925	A	REC	1723	0.2393	0.3434	-0.4337	0.9123	0.6969	0.486	0.2813	0.05858	0.001099
12	rs12366304:121615629:C:G	121615629	G	REC	1719	-0.1033	0.1505	-0.3983	0.1917	-0.6862	0.4927	0.5681	0.1746	0.003846
12	rs11065473:121628709:G:T	121628709	T	REC	1687	-0.1119	0.1632	-0.4317	0.2079	-0.6859	0.4928	0.3102	0.1687	0.02143
12	rs75268007:121627748:C:G	121627748	G	REC	1692	-0.1511	0.2266	-0.5952	0.293	-0.6668	0.505	0.07741	0.1315	0.01813
12	rs61953399:121614248:C:T	121614248	T	REC	1713	-0.09978	0.152	-0.3977	0.1981	-0.6565	0.5116	0.6204	0.1721	0.007143
12	rs11065472:121626221:G:A	121626221	A	REC	1658	-0.06853	0.106	-0.2762	0.1392	-0.6467	0.5179	0.01718	0.2668	0.03736
12	rs187319818:121624580:G:A	121624580	A	REC	1697	0.4451	0.7274	-0.9805	1.871	0.6119	0.5407	0.08609	0.01678	0.01758
12	rs12372746:121628052:A:G	121628052	G	REC	1686	-0.09827	0.1611	-0.414	0.2175	-0.61	0.5419	0.3538	0.1694	0.02198
12	rs657995:121576992:G:C	121576992	C	REC	1703	0.1961	0.3246	-0.4401	0.8322	0.604	0.5459	0.8762	0.08287	0.01209
12	rs672140:121577847:T:C	121577847	C	REC	1703	0.1961	0.3246	-0.4401	0.8322	0.604	0.5459	0.8762	0.08287	0.01209
12	rs1169714:121577612:A:G	121577612	G	REC	1701	0.1953	0.3247	-0.4411	0.8317	0.6014	0.5476	0.8755	0.08213	0.01319
12	rs669547:121577284:T:C	121577284	C	REC	1704	0.1949	0.3251	-0.4422	0.8321	0.5997	0.5488	0.7582	0.08338	0.01154
12	rs10849852:121631969:T:G	121631969	G	REC	1676	-0.1249	0.2159	-0.5481	0.2983	-0.5783	0.5631	0.8119	0.1122	0.02802
12	rs28360446:121600140:G:A	121600140	A	REC	1703	-0.5654	1.032	-2.588	1.457	-0.5479	0.5839	0.5552	0.02115	0.01264
12	rs146784302:121588256:T:C	121588256	C	REC	1706	-0.5631	1.032	-2.585	1.459	-0.5458	0.5853	0.3018	0.01417	0.01099
12	rs76190743:121604252:A:G	121604252	G	REC	1705	-0.562	1.031	-2.583	1.459	-0.5451	0.5858	0.5743	0.0217	0.01264
12	rs111337093:121602635:C:T	121602635	T	REC	1704	-0.5541	1.028	-2.569	1.461	-0.5391	0.5899	0.5745	0.02171	0.01319
12	rs76481706:121603294:T:C	121603294	C	REC	1704	-0.5541	1.028	-2.569	1.461	-0.5391	0.5899	0.5745	0.02171	0.01319
12	rs79890533:121601021:C:T	121601021	T	REC	1692	-0.5541	1.03	-2.573	1.465	-0.538	0.5907	1	0.03083	0.01978
12	rs113838402:121601748:C:T	121601748	T	REC	1698	-0.5498	1.029	-2.566	1.466	-0.5345	0.593	0.5852	0.02207	0.01648
12	rs2686384:121625091:G:A	121625091	A	REC	1714	-0.03606	0.06857	-0.1705	0.09834	-0.5259	0.599	0.02232	0.4091	0.006044
12	rs2567985:121614534:A:G	121614534	G	REC	1722	-0.03481	0.06838	-0.1688	0.09922	-0.5091	0.6108	0.01747	0.4105	0.002198
12	rs2915641:121620766:A:G	121620766	G	REC	1722	-0.03333	0.06823	-0.1671	0.1004	-0.4885	0.6252	0.02004	0.4113	0.002198
12	rs1653611:121606760:A:G	121606760	G	REC	1723	-0.03323	0.06811	-0.1667	0.1003	-0.4879	0.6257	0.02014	0.4128	0.001648
12	rs2116499:121584160:A:G	121584160	G	REC	1717	0.1134	0.2367	-0.3506	0.5774	0.4792	0.6319	0.7946	0.1002	0.004945
12	rs2686379:121617260:G:A	121617260	A	REC	1724	-0.03158	0.06829	-0.1654	0.1023	-0.4624	0.6438	0.01757	0.4109	0.001099
12	rs1653598:121615283:T:C	121615283	C	REC	1725	-0.03073	0.06816	-0.1643	0.1029	-0.4509	0.6521	0.02007	0.4112	0.0005495
12	rs11065468:121615369:T:C	121615369	C	REC	1725	-0.03073	0.06816	-0.1643	0.1029	-0.4509	0.6521	0.02007	0.4112	0.0005495
12	rs7137047:121615786:G:C	121615786	C	REC	1725	-0.03073	0.06816	-0.1643	0.1029	-0.4509	0.6521	0.02007	0.4112	0.0005495
12	rs11065469:121616456:G:A	121616456	A	REC	1725	-0.03073	0.06816	-0.1643	0.1029	-0.4509	0.6521	0.02007	0.4112	0.0005495
12	rs11065470:121616467:T:C	121616467	C	REC	1725	-0.03073	0.06816	-0.1643	0.1029	-0.4509	0.6521	0.02007	0.4112	0.0005495
12	rs2567997:121617272:C:T	121617272	T	REC	1725	-0.03073	0.06816	-0.1643	0.1029	-0.4509	0.6521	0.02007	0.4112	0.0005495
12	rs35734276:121617386:T:C	121617386	C	REC	1725	-0.03073	0.06816	-0.1643	0.1029	-0.4509	0.6521	0.02007	0.4112	0.0005495
12	rs2686380:121617707:C:T	121617707	T	REC	1725	-0.03073	0.06816	-0.1643	0.1029	-0.4509	0.6521	0.02007	0.4112	0.0005495
12	rs891781:121618438:C:T	121618438	T	REC	1725	-0.03073	0.06816	-0.1643	0.1029	-0.4509	0.6521	0.02007	0.4112	0.0005495
12	rs1718107:121618762:A:G	121618762	G	REC	1725	-0.03073	0.06816	-0.1643	0.1029	-0.4509	0.6521	0.02007	0.4112	0.0005495
12	rs1718108:121618665:G:A	121618665	A	REC	1723	-0.03056	0.06821	-0.1642	0.1031	-0.4481	0.6541	0.02272	0.4111	0.001648
12	rs11065458:121598244:C:T	121598244	T	REC	1694	0.2604	0.5941	-0.904	1.425	0.4384	0.6612	0.754	0.03943	0.01758
12	rs1718160:121611350:T:C	121611350	C	REC	1721	-0.02969	0.06834	-0.1636	0.1043	-0.4344	0.664	0.01998	0.4107	0.002747
12	rs1718130:121605954:G:A	121605954	A	REC	1722	-0.0291	0.06833	-0.163	0.1048	-0.4258	0.6703	0.01761	0.4117	0.001648
12	rs531095:121605756:T:C	121605756	C	REC	1713	-0.02904	0.06836	-0.163	0.1049	-0.4248	0.671	0.02543	0.412	0.007692
12	rs2567999:121619521:A:G	121619521	G	REC	1724	-0.0289	0.06829	-0.1628	0.105	-0.4231	0.6723	0.01757	0.4109	0.001099
12	rs2568001:121619974:A:C	121619974	C	REC	1724	-0.0289	0.06829	-0.1628	0.105	-0.4231	0.6723	0.01757	0.4109	0.001099
12	rs11065471:121621245:G:A	121621245	A	REC	1724	-0.0289	0.06829	-0.1628	0.105	-0.4231	0.6723	0.01757	0.4109	0.001099
12	rs2568002:121621737:A:G	121621737	G	REC	1724	-0.0289	0.06829	-0.1628	0.105	-0.4231	0.6723	0.0155	0.4109	0.0005495
12	rs2567991:121610489:A:G	121610489	G	REC	1724	-0.02885	0.06829	-0.1627	0.105	-0.4224	0.6728	0.01757	0.4109	0.001099
12	rs1653605:121611055:A:C	121611055	C	REC	1724	-0.02885	0.06829	-0.1627	0.105	-0.4224	0.6728	0.01757	0.4109	0.001099
12	rs1653603:121611281:A:G	121611281	G	REC	1724	-0.02885	0.06829	-0.1627	0.105	-0.4224	0.6728	0.01757	0.4109	0.001099
12	rs1653602:121611635:A:G	121611635	G	REC	1724	-0.02885	0.06829	-0.1627	0.105	-0.4224	0.6728	0.01757	0.4109	0.001099
12	rs2686375:121611929:T:C	121611929	C	REC	1724	-0.02885	0.06829	-0.1627	0.105	-0.4224	0.6728	0.01757	0.4109	0.001099
12	rs1653601:121613695:T:C	121613695	C	REC	1724	-0.02885	0.06829	-0.1627	0.105	-0.4224	0.6728	0.01757	0.4109	0.001099
12	rs2686376:121614337:T:C	121614337	C	REC	1724	-0.02885	0.06829	-0.1627	0.105	-0.4224	0.6728	0.01757	0.4109	0.001099
12	rs2686377:121614338:G:A	121614338	A	REC	1724	-0.02885	0.06829	-0.1627	0.105	-0.4224	0.6728	0.01757	0.4109	0.001099
12	rs2686378:121614536:G:A	121614536	A	REC	1724	-0.02885	0.06829	-0.1627	0.105	-0.4224	0.6728	0.01757	0.4109	0.001099
12	rs2686385:121628027:T:C	121628027	C	REC	1662	-0.05465	0.1301	-0.3097	0.2004	-0.42	0.6746	0.003284	0.2258	0.03516
12	rs2567986:121614352:A:G	121614352	G	REC	1722	-0.02868	0.06834	-0.1626	0.1053	-0.4196	0.6748	0.01994	0.4108	0.002198
12	rs1621388:121622563:G:A	121622563	A	REC	1725	-0.02863	0.06828	-0.1625	0.1052	-0.4193	0.675	0.01546	0.411	0
12	rs2857590:121606059:C:A	121606059	A	REC	1725	-0.02857	0.06828	-0.1624	0.1053	-0.4184	0.6757	0.01769	0.4113	0
12	rs1718131:121606319:G:A	121606319	A	REC	1725	-0.02857	0.06828	-0.1624	0.1053	-0.4184	0.6757	0.01769	0.4113	0
12	rs1718132:121606350:G:T	121606350	T	REC	1725	-0.02857	0.06828	-0.1624	0.1053	-0.4184	0.6757	0.01769	0.4113	0
12	rs1618709:121606917:C:T	121606917	T	REC	1725	-0.02857	0.06828	-0.1624	0.1053	-0.4184	0.6757	0.0228	0.4107	0
12	rs1619628:121607052:A:G	121607052	G	REC	1725	-0.02857	0.06828	-0.1624	0.1053	-0.4184	0.6757	0.01769	0.4113	0
12	rs1653612:121607056:C:T	121607056	T	REC	1725	-0.02857	0.06828	-0.1624	0.1053	-0.4184	0.6757	0.01769	0.4113	0
12	rs2857591:121607340:C:T	121607340	T	REC	1725	-0.02857	0.06828	-0.1624	0.1053	-0.4184	0.6757	0.01769	0.4113	0
12	rs2857592:121607344:A:G	121607344	G	REC	1725	-0.02857	0.06828	-0.1624	0.1053	-0.4184	0.6757	0.01769	0.4113	0
12	rs1653614:121607795:A:G	121607795	G	REC	1725	-0.02857	0.06828	-0.1624	0.1053	-0.4184	0.6757	0.01769	0.4113	0
12	rs1718133:121607861:G:A	121607861	A	REC	1725	-0.02857	0.06828	-0.1624	0.1053	-0.4184	0.6757	0.01769	0.4113	0
12	rs1718135:121607987:G:A	121607987	A	REC	1725	-0.02857	0.06828	-0.1624	0.1053	-0.4184	0.6757	0.01769	0.4113	0
12	rs1653616:121608556:G:A	121608556	A	REC	1725	-0.02857	0.06828	-0.1624	0.1053	-0.4184	0.6757	0.01769	0.4113	0
12	rs1653618:121608856:C:T	121608856	T	REC	1725	-0.02857	0.06828	-0.1624	0.1053	-0.4184	0.6757	0.01769	0.4113	0
12	rs2567989:121608908:G:A	121608908	A	REC	1725	-0.02857	0.06828	-0.1624	0.1053	-0.4184	0.6757	0.01769	0.4113	0
12	rs1718137:121609813:C:T	121609813	T	REC	1725	-0.02857	0.06828	-0.1624	0.1053	-0.4184	0.6757	0.01769	0.4113	0
12	rs2686373:121609944:G:A	121609944	A	REC	1725	-0.02857	0.06828	-0.1624	0.1053	-0.4184	0.6757	0.01769	0.4113	0
12	rs2686374:121609953:T:C	121609953	C	REC	1725	-0.02857	0.06828	-0.1624	0.1053	-0.4184	0.6757	0.01769	0.4113	0
12	rs1653610:121606405:G:A	121606405	A	REC	1721	-0.0277	0.06827	-0.1615	0.1061	-0.4058	0.685	0.01998	0.4116	0.002747
12	rs1653617:121608680:C:G	121608680	G	REC	1721	-0.0277	0.06827	-0.1615	0.1061	-0.4058	0.685	0.01998	0.4116	0.002747
12	rs61953396:121600738:A:G	121600738	G	REC	1678	0.2377	0.589	-0.9167	1.392	0.4036	0.6866	0.7502	0.03924	0.02692
12	exm1044252	121615103	A	REC	1725	-0.02652	0.06838	-0.1605	0.1075	-0.3878	0.6982	0.01179	0.411	0
12	exm1044272	121622304	C	REC	1725	0.05029	0.1318	-0.2081	0.3086	0.3815	0.7029	0.7644	0.1942	0
12	rs1718136	121609608	G	REC	1725	-0.0251	0.06818	-0.1587	0.1085	-0.3682	0.7128	0.02021	0.4115	0
12	rs504677:121605189:C:T	121605189	T	REC	1644	-0.02402	0.06867	-0.1586	0.1106	-0.3498	0.7266	0.07564	0.4183	0.0478
12	rs11065442:121563896:A:C	121563896	C	REC	1688	-0.06116	0.1752	-0.4045	0.2822	-0.3491	0.7271	0.1347	0.1601	0.02033
12	rs1626329:121622023:C:T	121622023	T	REC	1722	-0.0233	0.06853	-0.1576	0.111	-0.34	0.7339	0.0134	0.4103	0.001648
12	rs11065475:121630438:A:G	121630438	G	REC	1672	-0.05728	0.1761	-0.4024	0.2878	-0.3253	0.745	0.2117	0.1584	0.03077
12	psy_rs61953403	121617990	G	REC	1725	-0.07423	0.2433	-0.5512	0.4027	-0.3051	0.7604	0.7925	0.09918	0
12	rs28360453:121604122:C:T	121604122	T	REC	1679	0.111	0.3907	-0.6547	0.8768	0.2842	0.7763	0.05793	0.04769	0.02637
12	rs2686372:121605826:A:G	121605826	G	REC	1705	-0.1255	0.4617	-1.03	0.7794	-0.2718	0.7858	1	0.05451	0.01209
12	rs77594915:121627068:C:T	121627068	T	REC	1706	-0.1229	0.4602	-1.025	0.7791	-0.2671	0.7894	1	0.05361	0.01099
12	rs113760750:121618715:C:T	121618715	T	REC	1713	-0.1229	0.4608	-1.026	0.7803	-0.2667	0.7898	1	0.05451	0.007143
12	rs75009692:121628267:C:T	121628267	T	REC	1703	-0.1228	0.4604	-1.025	0.7797	-0.2667	0.7898	0.8128	0.05209	0.01374
12	rs112265934:121621699:C:T	121621699	T	REC	1712	-0.1226	0.4604	-1.025	0.7797	-0.2663	0.79	1	0.05426	0.007692
12	rs113810203:121627872:G:A	121627872	A	REC	1708	-0.1225	0.4601	-1.024	0.7794	-0.2661	0.7902	1	0.05411	0.00989
12	rs112956506:121629032:G:A	121629032	A	REC	1709	-0.1221	0.4601	-1.024	0.7796	-0.2655	0.7907	1	0.05435	0.009341
12	rs3751145:121630562:G:A	121630562	A	REC	1707	-0.1222	0.4604	-1.024	0.7801	-0.2655	0.7907	1	0.05441	0.01044
12	rs74892325:121633282:C:T	121633282	T	REC	1708	-0.1206	0.4601	-1.022	0.7812	-0.2621	0.7933	0.8295	0.05771	0.00989
12	rs1718134:121607891:G:A	121607891	G	REC	1725	-0.015	0.05799	-0.1287	0.09866	-0.2587	0.7959	0.3023	0.4959	0
12	rs9737637:121633437:A:G	121633437	G	REC	1691	-0.05324	0.2117	-0.4682	0.3617	-0.2514	0.8015	0.3516	0.1317	0.01978
12	exm1044240	121613229	A	REC	1725	-0.2453	1.028	-2.26	1.769	-0.2386	0.8114	0.03427	0.01291	0
12	rs1718161:121627458:A:G	121627458	G	REC	1662	0.04113	0.1737	-0.2994	0.3816	0.2368	0.8129	0.04128	0.1689	0.03571
12	rs2567988:121608273:C:T	121608273	T	REC	1725	-0.01439	0.06817	-0.148	0.1192	-0.2111	0.8328	0.02021	0.4115	0
12	rs1653609:121605919:A:C	121605919	C	REC	1710	0.01075	0.0582	-0.1033	0.1248	0.1847	0.8535	0.6715	0.4878	0.008791
12	rs1653604:121611201:T:C	121611201	C	REC	1718	0.008731	0.05824	-0.1054	0.1229	0.1499	0.8809	0.6722	0.4862	0.004396
12	rs11065443:121564091:G:T	121564091	T	REC	1690	0.06748	0.5114	-0.9349	1.07	0.1319	0.895	0.5563	0.04242	0.02198
12	rs55868376:121563155:A:T	121563155	T	REC	1680	-0.02944	0.2307	-0.4815	0.4226	-0.1276	0.8985	0.6474	0.1172	0.02527
12	rs11065441:121560971:T:C	121560971	C	REC	1719	0.06424	0.5129	-0.941	1.069	0.1252	0.9003	0.5394	0.04079	0.003297
12	rs3861798:121562036:T:C	121562036	C	REC	1717	0.06423	0.5128	-0.9408	1.069	0.1253	0.9003	0.5396	0.04084	0.004396
12	rs7313004:121562854:C:T	121562854	T	REC	1719	0.06424	0.5129	-0.941	1.069	0.1252	0.9003	0.5394	0.04079	0.003297
12	rs3891262:121563481:C:T	121563481	T	REC	1712	0.06425	0.5133	-0.9418	1.07	0.1252	0.9004	0.5405	0.04097	0.007692
12	rs12310654:121563293:C:T	121563293	T	REC	1686	-0.02868	0.2303	-0.4801	0.4228	-0.1245	0.9009	0.816	0.1151	0.02143
12	rs12297280:121563386:A:T	121563386	T	REC	1686	-0.02868	0.2303	-0.4801	0.4228	-0.1245	0.9009	0.816	0.1151	0.02143
12	rs35694882:121563709:G:A	121563709	A	REC	1686	-0.02868	0.2303	-0.4801	0.4228	-0.1245	0.9009	0.816	0.1151	0.02143
12	rs71454678:121563923:G:A	121563923	A	REC	1686	-0.02868	0.2303	-0.4801	0.4228	-0.1245	0.9009	0.816	0.1151	0.02143
12	rs12821512:121564398:T:C	121564398	C	REC	1686	-0.02868	0.2303	-0.4801	0.4228	-0.1245	0.9009	0.8159	0.1149	0.02198
12	rs11065444:121564917:T:C	121564917	C	REC	1686	-0.02868	0.2303	-0.4801	0.4228	-0.1245	0.9009	0.816	0.1151	0.02143
12	rs12314721:121565757:C:T	121565757	T	REC	1686	-0.02868	0.2303	-0.4801	0.4228	-0.1245	0.9009	0.8159	0.1149	0.02198
12	rs11065445:121568945:C:G	121568945	G	REC	1716	0.06367	0.5126	-0.941	1.068	0.1242	0.9012	0.5333	0.04031	0.004945
12	rs3900976:121571221:C:T	121571221	T	REC	1716	0.06367	0.5126	-0.941	1.068	0.1242	0.9012	0.5333	0.04031	0.004945
12	rs2393800:121571779:G:A	121571779	A	REC	1716	0.06367	0.5126	-0.941	1.068	0.1242	0.9012	0.5333	0.04031	0.004945
12	rs684201:121570343:A:G	121570343	A	REC	1714	0.06339	0.5128	-0.9417	1.068	0.1236	0.9016	0.5367	0.04063	0.006044
12	rs10849850:121589462:A:G	121589462	G	REC	1714	0.06359	0.5142	-0.9443	1.071	0.1237	0.9016	0.5475	0.04148	0.006593
12	rs79362551:121579526:G:A	121579526	A	REC	1717	0.06217	0.514	-0.9452	1.07	0.121	0.9037	0.5333	0.04031	0.004945
12	rs11065452:121581982:G:T	121581982	T	REC	1718	0.06221	0.5139	-0.9449	1.069	0.1211	0.9037	0.5432	0.04111	0.004396
12	rs11065453:121581983:C:T	121581983	T	REC	1718	0.06221	0.5139	-0.9449	1.069	0.1211	0.9037	0.5432	0.04111	0.004396
12	rs10849848:121582048:T:C	121582048	C	REC	1718	0.06221	0.5139	-0.9449	1.069	0.1211	0.9037	0.5432	0.04111	0.004396
12	rs10849849:121586395:A:G	121586395	G	REC	1718	0.06221	0.5139	-0.9449	1.069	0.1211	0.9037	0.5469	0.04139	0.004396
12	rs12312648:121564391:C:T	121564391	T	REC	1685	-0.02774	0.23	-0.4785	0.423	-0.1206	0.904	0.816	0.1147	0.02253
12	rs12312695:121564463:C:T	121564463	T	REC	1685	-0.02774	0.23	-0.4785	0.423	-0.1206	0.904	0.816	0.1147	0.02253
12	rs12312758:121564615:C:A	121564615	A	REC	1685	-0.02774	0.23	-0.4785	0.423	-0.1206	0.904	0.816	0.1147	0.02253
12	rs9805004:121565870:C:T	121565870	T	REC	1685	-0.02774	0.23	-0.4785	0.423	-0.1206	0.904	0.816	0.1147	0.02253
12	rs208292:121596191:A:G	121596191	G	REC	1696	0.05862	0.5147	-0.9501	1.067	0.1139	0.9093	0.5504	0.0419	0.01648
12	rs10849851:121596644:A:G	121596644	G	REC	1700	0.05799	0.5143	-0.9499	1.066	0.1128	0.9102	0.5459	0.04153	0.01429
12	rs7310821:121567185:C:T	121567185	T	REC	1705	-0.04598	0.4575	-0.9427	0.8508	-0.1005	0.92	0.2407	0.04194	0.01099
12	rs79623919:121615641:C:T	121615641	T	REC	1716	-0.00989	0.1033	-0.2123	0.1925	-0.09578	0.9237	0.1151	0.2631	0.006044
12	rs2857588:121604325:C:T	121604325	T	REC	1686	-0.02892	0.311	-0.6385	0.5806	-0.09298	0.9259	1	0.08268	0.02308
12	rs2857587:121602515:G:A	121602515	A	REC	1685	-0.02887	0.3111	-0.6386	0.5809	-0.09279	0.9261	1	0.08329	0.02363
12	rs2051551:121602628:T:C	121602628	C	REC	1685	-0.02887	0.3111	-0.6386	0.5809	-0.09279	0.9261	1	0.08329	0.02363
12	rs112803307:121605508:A:G	121605508	G	REC	1692	0.05502	0.5967	-1.114	1.224	0.09221	0.9265	0.4659	0.03453	0.02143
12	rs2051550:121602469:C:T	121602469	T	REC	1681	-0.02791	0.3112	-0.6378	0.582	-0.08968	0.9286	1	0.08347	0.02582
12	rs12830607:121562482:A:G	121562482	G	REC	1690	-0.01966	0.2255	-0.4617	0.4224	-0.08717	0.9305	0.7339	0.1182	0.01923
12	rs67881993:121565950:G:T	121565950	T	REC	1682	-0.03858	0.4609	-0.9419	0.8647	-0.0837	0.9333	0.2349	0.04195	0.02418
12	rs2857589:121604476:C:A	121604476	A	REC	1680	0.02183	0.3265	-0.6181	0.6618	0.06686	0.9467	1	0.08159	0.02692
12	rs117048777:121573621:C:T	121573621	T	REC	1688	0.03397	0.5123	-0.9701	1.038	0.06631	0.9471	1	0.05418	0.02143
12	rs73421551:121561221:C:T	121561221	T	REC	1692	0.03204	0.5121	-0.9717	1.036	0.06257	0.9501	1	0.05736	0.01813
12	rs73421553:121561921:C:T	121561921	T	REC	1692	0.03204	0.5121	-0.9717	1.036	0.06257	0.9501	1	0.05736	0.01813
12	rs57263663:121566204:C:T	121566204	T	REC	1693	0.03203	0.512	-0.9714	1.035	0.06257	0.9501	1	0.05736	0.01813
12	rs111673922:121566423:G:A	121566423	A	REC	1693	0.03203	0.512	-0.9714	1.035	0.06257	0.9501	1	0.05736	0.01813
12	rs74729617:121590811:T:C	121590811	C	REC	1710	0.03074	0.5106	-0.9701	1.032	0.06021	0.952	1	0.05651	0.008242
12	rs78906567:121594894:G:A	121594894	A	REC	1711	0.03075	0.5106	-0.9699	1.031	0.06023	0.952	1	0.05648	0.007692
12	rs144782841:121633581:C:G	121633581	G	REC	1686	-0.007882	0.2586	-0.5147	0.499	-0.03048	0.9757	0.04108	0.1185	0.02198
12	psy_rs11615992	121627268	G	REC	1725	0.004194	0.142	-0.2741	0.2824	0.02954	0.9764	0.8735	0.1794	0
12	rs2708099:121563794:G:C	121563794	C	REC	1708	NA	NA	NA	NA	NA	NA	1	0.01942	0.00989
12	rs28360442:121570940:G:C	121570940	C	REC	1661	NA	NA	NA	NA	NA	NA	0.3997	0.02914	0.03846
12	rs369906318:121575925:C:T	121575925	T	REC	1701	NA	NA	NA	NA	NA	NA	1	0.01253	0.01319
12	rs1169715:121578332:G:A	121578332	A	REC	1722	NA	NA	NA	NA	NA	NA	1	0.02009	0.001648
12	rs1169738:121584410:G:A	121584410	A	REC	1712	NA	NA	NA	NA	NA	NA	1	0.02241	0.007143
12	rs78595509:121595453:T:C	121595453	C	REC	1708	NA	NA	NA	NA	NA	NA	1	0.01277	0.01044
12	rs2859393:121596959:C:T	121596959	T	REC	1710	NA	NA	NA	NA	NA	NA	1	0.02244	0.008242
12	exm1044200	121600238	A	REC	1725	NA	NA	NA	NA	NA	NA	1	0.0206	0
12	rs1169737:121600294:C:T	121600294	T	REC	1720	NA	NA	NA	NA	NA	NA	1	0.01983	0.002747
12	rs1614313:121600692:G:A	121600692	A	REC	1718	NA	NA	NA	NA	NA	NA	1	0.01986	0.003846
12	rs113787960:121601299:A:G	121601299	G	REC	1690	NA	NA	NA	NA	NA	NA	1	0.01263	0.02143
12	rs140031782:121604726:G:A	121604726	A	REC	1675	NA	NA	NA	NA	NA	NA	0.6358	0.0269	0.02967
12	exm1044230	121605373	A	REC	1725	NA	NA	NA	NA	NA	NA	1	0.01869	0.0005495
12	rs74567697:121614677:G:T	121614677	T	REC	1701	NA	NA	NA	NA	NA	NA	1	0.01114	0.01374
12	rs28969482:121622887:A:C	121622887	C	REC	1720	NA	NA	NA	NA	NA	NA	1	0.01736	0.002747
