# Supplementary material for: Embers of the Past: Early Childhood Traumas Interact with Variation in P2RX7 Gene Implicated in Neuroinflammation on Markers of Current Suicide Risk
Source: Int J Mol Sci. 2024 Jan 10;25(2):865. doi: 10.3390/ijms25020865 (PMC10815854; doi:10.3390/ijms25020865)
Supplement: Supplementary file 1 [file ijms-25-00865-s001.zip › Table S2_psy_rs11615992_BSI03xCHA_dom.xlsx]

## Sheet: BSI03xCHA_dom_clumpinghoz.assoc
CHR	SNP	BP	A1	TEST	NMISS	BETA	SE	L95	U95	STAT	P	Hardy	MAF	Missing
12	psy_rs11615992	121627268	G	DOMxCHS_LP	1720	-0.2227	0.06333	-0.3468	-0.09858	-3.517	0.0004483	0.8735	0.1794	0
12	exm1044272	121622304	C	DOMxCHS_LP	1720	-0.21	0.06222	-0.3319	-0.08805	-3.375	0.0007541	0.7644	0.1942	0
12	rs61953396:121600738:A:G	121600738	G	DOMxCHS_LP	1673	0.3309	0.1192	0.09724	0.5646	2.776	0.005571	0.7502	0.03924	0.02692
12	rs34572498:121600811:C:G	121600811	G	DOMxCHS_LP	1671	-0.448	0.1802	-0.8011	-0.09482	-2.486	0.01301	0.3992	0.01698	0.02912
12	rs1718125:121593019:C:T	121593019	T	DOMxCHS_LP	1698	0.1736	0.06983	0.0367	0.3104	2.486	0.01303	0.6643	0.1244	0.01264
12	rs61953400:121614284:G:A	121614284	A	DOMxCHS_LP	1705	0.3856	0.1618	0.06841	0.7028	2.383	0.0173	0.5823	0.0219	0.008791
12	rs594423:121579955:G:A	121579955	A	DOMxCHS_LP	1702	0.163	0.07786	0.01036	0.3156	2.093	0.03649	1	0.08273	0.01044
12	rs607094:121580464:T:C	121580464	C	DOMxCHS_LP	1702	0.163	0.07786	0.01036	0.3156	2.093	0.03649	1	0.08273	0.01044
12	rs487417:121580541:C:T	121580541	T	DOMxCHS_LP	1702	0.163	0.07786	0.01036	0.3156	2.093	0.03649	1	0.08273	0.01044
12	rs208288:121588088:G:C	121588088	C	DOMxCHS_LP	1715	0.1613	0.078	0.00846	0.3142	2.068	0.03875	1	0.08209	0.002747
12	rs669547:121577284:T:C	121577284	C	DOMxCHS_LP	1700	0.1565	0.07728	0.005009	0.3079	2.025	0.04305	0.7582	0.08338	0.01154
12	rs35646440:121580985:G:A	121580985	A	DOMxCHS_LP	1696	0.1557	0.07741	0.004009	0.3075	2.012	0.0444	1	0.08329	0.01374
12	rs2686369:121590949:C:T	121590949	T	DOMxCHS_LP	1718	0.1538	0.07759	0.001708	0.3059	1.982	0.04764	1	0.08251	0.001099
12	rs1653585:121593355:C:A	121593355	A	DOMxCHS_LP	1719	0.1536	0.07758	0.001546	0.3056	1.98	0.04787	1	0.08246	0.0005495
12	rs1653584:121593371:C:T	121593371	T	DOMxCHS_LP	1719	0.1536	0.07758	0.001546	0.3056	1.98	0.04787	1	0.08246	0.0005495
12	rs1718162:121597631:G:A	121597631	A	DOMxCHS_LP	1719	0.1536	0.07758	0.001546	0.3056	1.98	0.04787	1	0.08246	0.0005495
12	rs1794887:121598565:G:A	121598565	A	DOMxCHS_LP	1719	0.1536	0.07758	0.001546	0.3056	1.98	0.04787	1	0.08246	0.0005495
12	rs1653583:121598652:G:A	121598652	A	DOMxCHS_LP	1719	0.1536	0.07758	0.001546	0.3056	1.98	0.04787	1	0.08246	0.0005495
12	rs74567697:121614677:G:T	121614677	T	DOMxCHS_LP	1696	0.4382	0.2224	0.002272	0.8742	1.97	0.04898	1	0.01114	0.01374
12	rs78473339:121599829:G:C	121599829	C	DOMxCHS_LP	1696	-0.2127	0.1082	-0.4248	-0.0006451	-1.966	0.04947	0.487	0.05463	0.01429
12	rs1169714:121577612:A:G	121577612	G	DOMxCHS_LP	1697	0.1527	0.07803	-0.000267	0.3056	1.957	0.05057	0.8755	0.08213	0.01319
12	rs1718124	121594460	C	DOMxCHS_LP	1720	0.1516	0.07754	-0.000385	0.3036	1.955	0.05075	0.8772	0.08297	0
12	rs590477:121579078:A:G	121579078	G	DOMxCHS_LP	1702	0.15	0.07753	-0.001939	0.302	1.935	0.05316	1	0.08356	0.01044
12	rs592340:121579516:G:C	121579516	C	DOMxCHS_LP	1702	0.15	0.07753	-0.001939	0.302	1.935	0.05316	1	0.08356	0.01044
12	rs568531:121579673:C:T	121579673	T	DOMxCHS_LP	1702	0.15	0.07753	-0.001939	0.302	1.935	0.05316	1	0.08356	0.01044
12	rs593223:121579721:A:G	121579721	G	DOMxCHS_LP	1702	0.15	0.07753	-0.001939	0.302	1.935	0.05316	1	0.08356	0.01044
12	rs535557:121578387:T:C	121578387	C	DOMxCHS_LP	1701	0.1498	0.07755	-0.002158	0.3018	1.932	0.05351	1	0.08361	0.01099
12	rs1794886:121578565:A:C	121578565	C	DOMxCHS_LP	1701	0.1498	0.07755	-0.002158	0.3018	1.932	0.05351	1	0.08361	0.01099
12	rs1718148:121578722:C:A	121578722	A	DOMxCHS_LP	1701	0.1498	0.07755	-0.002158	0.3018	1.932	0.05351	1	0.08361	0.01099
12	rs1718149:121578725:C:A	121578725	A	DOMxCHS_LP	1701	0.1498	0.07755	-0.002158	0.3018	1.932	0.05351	1	0.08361	0.01099
12	rs608425:121580753:G:A	121580753	A	DOMxCHS_LP	1701	0.1487	0.07814	-0.004452	0.3019	1.903	0.05721	1	0.0825	0.01099
12	rs510660:121577892:C:T	121577892	T	DOMxCHS_LP	1701	0.147	0.07752	-0.004891	0.299	1.897	0.05801	1	0.08389	0.01099
12	rs511496:121577987:T:C	121577987	C	DOMxCHS_LP	1701	0.147	0.07752	-0.004891	0.299	1.897	0.05801	1	0.08389	0.01099
12	rs657995:121576992:G:C	121576992	C	DOMxCHS_LP	1699	0.1451	0.07759	-0.006964	0.2972	1.87	0.06163	0.8762	0.08287	0.01209
12	rs672140:121577847:T:C	121577847	C	DOMxCHS_LP	1699	0.1451	0.07759	-0.006964	0.2972	1.87	0.06163	0.8762	0.08287	0.01209
12	rs670541:121569634:T:C	121569634	T	DOMxCHS_LP	1697	-0.1879	0.1012	-0.3863	0.01042	-1.857	0.06349	0.5273	0.06013	0.01319
12	exm1044240	121613229	A	DOMxCHS_LP	1720	-0.2253	0.1235	-0.4674	0.01685	-1.824	0.06839	0.03427	0.01291	0
12	rs12832396:121581681:T:C	121581681	C	DOMxCHS_LP	1718	-0.1844	0.1024	-0.385	0.01627	-1.801	0.07187	0.2858	0.05913	0.001099
12	rs35076950:121574410:C:T	121574410	T	DOMxCHS_LP	1713	-0.1845	0.103	-0.3864	0.01742	-1.791	0.07348	0.3797	0.05736	0.003846
12	rs369906318:121575925:C:T	121575925	T	DOMxCHS_LP	1696	0.4114	0.2314	-0.04208	0.8649	1.778	0.07557	1	0.01253	0.01319
12	rs67691679:121571646:C:T	121571646	T	DOMxCHS_LP	1710	-0.183	0.1031	-0.3851	0.01911	-1.775	0.07613	0.3774	0.05718	0.005495
12	rs12816966:121567670:A:G	121567670	G	DOMxCHS_LP	1709	-0.1815	0.1033	-0.384	0.0209	-1.758	0.07899	0.3751	0.05697	0.006593
12	rs139825828:121567913:A:T	121567913	T	DOMxCHS_LP	1709	-0.1815	0.1033	-0.384	0.0209	-1.758	0.07899	0.3751	0.05697	0.006593
12	rs146637843:121567915:G:C	121567915	C	DOMxCHS_LP	1709	-0.1815	0.1033	-0.384	0.0209	-1.758	0.07899	0.3751	0.05697	0.006593
12	rs28969469:121570147:A:G	121570147	G	DOMxCHS_LP	1709	-0.1815	0.1033	-0.384	0.0209	-1.758	0.07899	0.3749	0.05694	0.006044
12	rs12810503:121566515:G:C	121566515	C	DOMxCHS_LP	1706	-0.1816	0.1033	-0.3841	0.02093	-1.757	0.07902	0.3731	0.05679	0.008242
12	rs34185850:121578351:T:C	121578351	C	DOMxCHS_LP	1719	-0.179	0.1025	-0.3799	0.02188	-1.746	0.08091	0.2812	0.05855	0.0005495
12	rs17434640:121578450:G:A	121578450	A	DOMxCHS_LP	1719	-0.179	0.1025	-0.3799	0.02188	-1.746	0.08091	0.2812	0.05855	0.0005495
12	rs71454679:121580223:G:A	121580223	A	DOMxCHS_LP	1719	-0.179	0.1025	-0.3799	0.02188	-1.746	0.08091	0.2812	0.05855	0.0005495
12	rs622937:121581738:T:C	121581738	C	DOMxCHS_LP	1701	0.1358	0.07781	-0.01668	0.2883	1.746	0.08106	1	0.08333	0.01099
12	rs12830584:121581661:A:T	121581661	T	DOMxCHS_LP	1718	-0.1788	0.1025	-0.3798	0.02215	-1.744	0.08136	0.2813	0.05858	0.001099
12	rs494986:121569936:A:C	121569936	A	DOMxCHS_LP	1707	-0.1799	0.1032	-0.3822	0.02241	-1.743	0.08154	0.378	0.05731	0.007692
12	rs12316059:121627464:T:A	121627464	A	DOMxCHS_LP	1685	0.1589	0.0914	-0.02027	0.338	1.738	0.08236	0.7272	0.07311	0.01923
12	rs71454680:121589925:G:A	121589925	A	DOMxCHS_LP	1718	-0.1778	0.1027	-0.3792	0.02347	-1.731	0.08355	0.2813	0.05858	0.001099
12	rs12820593:121583937:A:G	121583937	G	DOMxCHS_LP	1719	-0.1776	0.1027	-0.3789	0.02369	-1.729	0.08395	0.2812	0.05855	0.0005495
12	rs34480856:121584990:G:A	121584990	A	DOMxCHS_LP	1719	-0.1776	0.1027	-0.3789	0.02369	-1.729	0.08395	0.2812	0.05855	0.0005495
12	rs35605477:121587034:C:T	121587034	T	DOMxCHS_LP	1719	-0.1776	0.1027	-0.3789	0.02369	-1.729	0.08395	0.2812	0.05855	0.0005495
12	rs111259202:121588707:G:A	121588707	A	DOMxCHS_LP	1718	-0.177	0.1026	-0.3781	0.02419	-1.724	0.08483	0.2834	0.05886	0.001099
12	rs73218241:121591632:G:A	121591632	A	DOMxCHS_LP	1719	-0.1763	0.1026	-0.3774	0.02483	-1.718	0.08598	0.2833	0.05882	0.0005495
12	rs35018823:121596139:G:A	121596139	A	DOMxCHS_LP	1719	-0.1763	0.1026	-0.3774	0.02483	-1.718	0.08598	0.2833	0.05882	0.0005495
12	rs12813980:121598487:C:A	121598487	A	DOMxCHS_LP	1718	-0.1729	0.1025	-0.3738	0.02799	-1.687	0.09179	0.2834	0.05886	0.001099
12	rs144782841:121633581:C:G	121633581	G	DOMxCHS_LP	1682	0.1209	0.0718	-0.01981	0.2616	1.684	0.09235	0.04108	0.1185	0.02198
12	rs12824585:121561868:A:C	121561868	C	DOMxCHS_LP	1692	-0.1815	0.1085	-0.394	0.03111	-1.673	0.09448	0.3383	0.05279	0.01648
12	rs10849852:121631969:T:G	121631969	G	DOMxCHS_LP	1671	0.13	0.07843	-0.02368	0.2838	1.658	0.0975	0.8119	0.1122	0.02802
12	rs1136293:121629119:G:A	121629119	A	DOMxCHS_LP	1683	0.1489	0.09106	-0.02962	0.3273	1.635	0.1023	0.7284	0.07403	0.02033
12	rs35237790:121595186:A:G	121595186	G	DOMxCHS_LP	1707	-0.1727	0.1072	-0.3827	0.0374	-1.611	0.1074	0.2569	0.05537	0.007692
12	rs78595509:121595453:T:C	121595453	C	DOMxCHS_LP	1703	0.3467	0.216	-0.07676	0.7701	1.605	0.1088	1	0.01277	0.01044
12	rs641940:121567912:C:T	121567912	C	DOMxCHS_LP	1698	-0.1128	0.07133	-0.2526	0.02697	-1.582	0.1139	0.7032	0.145	0.01319
12	rs3751146:121613090:G:A	121613090	A	DOMxCHS_LP	1717	0.1432	0.09056	-0.03429	0.3207	1.581	0.114	1	0.07347	0.001648
12	rs67881993:121565950:G:T	121565950	T	DOMxCHS_LP	1678	-0.1827	0.1158	-0.4097	0.04421	-1.578	0.1147	0.2349	0.04195	0.02418
12	rs58423269:121612364:T:A	121612364	A	DOMxCHS_LP	1718	0.1428	0.09055	-0.03465	0.3203	1.577	0.1149	1	0.07343	0.001099
12	rs79362551:121579526:G:A	121579526	A	DOMxCHS_LP	1712	0.1848	0.1213	-0.0529	0.4225	1.524	0.1278	0.5333	0.04031	0.004945
12	rs117048777:121573621:C:T	121573621	T	DOMxCHS_LP	1684	0.1338	0.08835	-0.03938	0.3069	1.514	0.1302	1	0.05418	0.02143
12	rs74729617:121590811:T:C	121590811	C	DOMxCHS_LP	1705	0.1294	0.0869	-0.04093	0.2997	1.489	0.1367	1	0.05651	0.008242
12	rs7305883:121608775:G:A	121608775	A	DOMxCHS_LP	1719	0.1343	0.09031	-0.04267	0.3113	1.487	0.1371	0.8649	0.07422	0.0005495
12	rs78906567:121594894:G:A	121594894	A	DOMxCHS_LP	1706	0.1292	0.08688	-0.04113	0.2995	1.487	0.1373	1	0.05648	0.007692
12	rs7312642:121620187:G:T	121620187	T	DOMxCHS_LP	1720	0.1341	0.09028	-0.04282	0.3111	1.486	0.1376	0.8649	0.07418	0
12	rs3751144	121622239	A	DOMxCHS_LP	1720	0.1341	0.09028	-0.04282	0.3111	1.486	0.1376	0.8649	0.07418	0
12	rs3751142:121622419:G:T	121622419	T	DOMxCHS_LP	1719	0.1339	0.09031	-0.04315	0.3109	1.482	0.1385	0.8649	0.07422	0.0005495
12	rs3751147:121613060:G:C	121613060	C	DOMxCHS_LP	1718	0.1338	0.09032	-0.0432	0.3109	1.482	0.1386	0.8649	0.07426	0.001099
12	rs7132846:121614934:C:T	121614934	T	DOMxCHS_LP	1719	0.1338	0.09038	-0.04333	0.311	1.481	0.1389	0.8649	0.07394	0.0005495
12	exm1044253	121615131	C	DOMxCHS_LP	1719	0.1317	0.09037	-0.04543	0.3088	1.457	0.1452	0.8649	0.07394	0.0005495
12	rs208292:121596191:A:G	121596191	G	DOMxCHS_LP	1691	0.1736	0.1208	-0.06323	0.4103	1.437	0.151	0.5504	0.0419	0.01648
12	rs208299:121602381:C:T	121602381	T	DOMxCHS_LP	1714	0.08818	0.0615	-0.03236	0.2087	1.434	0.1518	0.3621	0.3235	0.003846
12	rs208300:121602420:C:T	121602420	T	DOMxCHS_LP	1714	0.08818	0.0615	-0.03236	0.2087	1.434	0.1518	0.3621	0.3235	0.003846
12	rs208301:121602534:A:G	121602534	G	DOMxCHS_LP	1714	0.08818	0.0615	-0.03236	0.2087	1.434	0.1518	0.3621	0.3235	0.003846
12	rs208303:121602825:A:G	121602825	G	DOMxCHS_LP	1714	0.08818	0.0615	-0.03236	0.2087	1.434	0.1518	0.3621	0.3235	0.003846
12	rs208304:121603053:T:C	121603053	C	DOMxCHS_LP	1714	0.08818	0.0615	-0.03236	0.2087	1.434	0.1518	0.3621	0.3235	0.003846
12	rs507085:121603118:T:C	121603118	C	DOMxCHS_LP	1714	0.08818	0.0615	-0.03236	0.2087	1.434	0.1518	0.3621	0.3235	0.003846
12	rs654856:121603122:C:A	121603122	A	DOMxCHS_LP	1714	0.08818	0.0615	-0.03236	0.2087	1.434	0.1518	0.3621	0.3235	0.003846
12	rs208305:121603469:A:C	121603469	C	DOMxCHS_LP	1714	0.08818	0.0615	-0.03236	0.2087	1.434	0.1518	0.3621	0.3235	0.003846
12	rs208306:121603745:T:G	121603745	G	DOMxCHS_LP	1714	0.08818	0.0615	-0.03236	0.2087	1.434	0.1518	0.3621	0.3235	0.003846
12	rs208307:121603856:C:G	121603856	G	DOMxCHS_LP	1714	0.08818	0.0615	-0.03236	0.2087	1.434	0.1518	0.3621	0.3235	0.003846
12	rs208308:121604126:A:G	121604126	G	DOMxCHS_LP	1714	0.08818	0.0615	-0.03236	0.2087	1.434	0.1518	0.3621	0.3235	0.003846
12	rs208309:121604135:A:T	121604135	T	DOMxCHS_LP	1714	0.08818	0.0615	-0.03236	0.2087	1.434	0.1518	0.3621	0.3235	0.003846
12	rs78930509:121604147:A:C	121604147	C	DOMxCHS_LP	1714	0.08818	0.0615	-0.03236	0.2087	1.434	0.1518	0.3621	0.3235	0.003846
12	rs208310:121604250:G:C	121604250	C	DOMxCHS_LP	1714	0.08818	0.0615	-0.03236	0.2087	1.434	0.1518	0.3621	0.3235	0.003846
12	rs10849849:121586395:A:G	121586395	G	DOMxCHS_LP	1713	0.171	0.1205	-0.06522	0.4072	1.419	0.1561	0.5469	0.04139	0.004396
12	rs11065452:121581982:G:T	121581982	T	DOMxCHS_LP	1713	0.1707	0.1207	-0.06598	0.4073	1.414	0.1577	0.5432	0.04111	0.004396
12	rs11065453:121581983:C:T	121581983	T	DOMxCHS_LP	1713	0.1707	0.1207	-0.06598	0.4073	1.414	0.1577	0.5432	0.04111	0.004396
12	rs10849848:121582048:T:C	121582048	C	DOMxCHS_LP	1713	0.1707	0.1207	-0.06598	0.4073	1.414	0.1577	0.5432	0.04111	0.004396
12	rs10849850:121589462:A:G	121589462	G	DOMxCHS_LP	1709	0.1696	0.1206	-0.06681	0.406	1.406	0.1599	0.5475	0.04148	0.006593
12	rs208302:121602760:G:A	121602760	A	DOMxCHS_LP	1673	0.08584	0.06109	-0.03389	0.2056	1.405	0.1602	0.8933	0.2304	0.02802
12	rs10849851:121596644:A:G	121596644	G	DOMxCHS_LP	1695	0.1693	0.1209	-0.06763	0.4062	1.4	0.1616	0.5459	0.04153	0.01429
12	rs208298:121602238:G:A	121602238	A	DOMxCHS_LP	1693	0.08597	0.06157	-0.0347	0.2066	1.396	0.1628	0.2771	0.3189	0.01538
12	rs2708099:121563794:G:C	121563794	C	DOMxCHS_LP	1703	0.2186	0.1583	-0.09163	0.5287	1.381	0.1675	1	0.01942	0.00989
12	rs208311	121604314	G	DOMxCHS_LP	1720	0.08447	0.06163	-0.03632	0.2053	1.371	0.1707	0.3922	0.3245	0
12	rs73421551:121561221:C:T	121561221	T	DOMxCHS_LP	1688	0.1177	0.08723	-0.0533	0.2886	1.349	0.1775	1	0.05736	0.01813
12	rs73421553:121561921:C:T	121561921	T	DOMxCHS_LP	1688	0.1177	0.08723	-0.0533	0.2886	1.349	0.1775	1	0.05736	0.01813
12	rs2859393:121596959:C:T	121596959	T	DOMxCHS_LP	1705	0.1929	0.146	-0.09335	0.4791	1.321	0.1868	1	0.02244	0.008242
12	rs57263663:121566204:C:T	121566204	T	DOMxCHS_LP	1689	0.1143	0.08714	-0.05649	0.2851	1.312	0.1898	1	0.05736	0.01813
12	rs111673922:121566423:G:A	121566423	A	DOMxCHS_LP	1689	0.1143	0.08714	-0.05649	0.2851	1.312	0.1898	1	0.05736	0.01813
12	rs500930:121573997:T:C	121573997	T	DOMxCHS_LP	1654	0.07834	0.06143	-0.04205	0.1987	1.275	0.2024	0.01656	0.2544	0.03791
12	rs1169738:121584410:G:A	121584410	A	DOMxCHS_LP	1707	0.1769	0.1463	-0.1098	0.4637	1.209	0.2267	1	0.02241	0.007143
12	rs7309886:121563267:T:A	121563267	A	DOMxCHS_LP	1693	0.07356	0.06099	-0.04598	0.1931	1.206	0.228	0.01176	0.25	0.01538
12	rs28969465:121568896:A:G	121568896	G	DOMxCHS_LP	1686	-0.1329	0.1104	-0.3492	0.08349	-1.204	0.2289	0.4561	0.0507	0.01923
12	rs1183296:121573636:A:G	121573636	A	DOMxCHS_LP	1680	0.07325	0.06118	-0.04665	0.1932	1.197	0.2313	0.01092	0.2476	0.02363
12	rs501167:121574089:A:G	121574089	A	DOMxCHS_LP	1686	0.07306	0.06107	-0.04664	0.1928	1.196	0.2318	0.01947	0.2504	0.02033
12	rs684201:121570343:A:G	121570343	A	DOMxCHS_LP	1709	0.1439	0.1209	-0.09318	0.3809	1.19	0.2344	0.5367	0.04063	0.006044
12	rs591874:121571465:C:A	121571465	C	DOMxCHS_LP	1691	0.07233	0.06096	-0.04715	0.1918	1.186	0.2356	0.01995	0.2508	0.01648
12	rs657172:121568874:G:A	121568874	G	DOMxCHS_LP	1684	-0.1308	0.1103	-0.347	0.08541	-1.186	0.2359	0.4603	0.05104	0.02033
12	rs1169715:121578332:G:A	121578332	A	DOMxCHS_LP	1717	0.1815	0.1537	-0.1197	0.4827	1.181	0.2377	1	0.02009	0.001648
12	rs11065445:121568945:C:G	121568945	G	DOMxCHS_LP	1711	0.1417	0.1211	-0.09559	0.379	1.17	0.242	0.5333	0.04031	0.004945
12	rs3900976:121571221:C:T	121571221	T	DOMxCHS_LP	1711	0.1417	0.1211	-0.09559	0.379	1.17	0.242	0.5333	0.04031	0.004945
12	rs2393800:121571779:G:A	121571779	A	DOMxCHS_LP	1711	0.1417	0.1211	-0.09559	0.379	1.17	0.242	0.5333	0.04031	0.004945
12	rs671684:121577778:G:A	121577778	A	DOMxCHS_LP	1700	0.07035	0.06021	-0.04766	0.1883	1.168	0.2428	0.01071	0.2738	0.01154
12	rs656612:121576652:C:A	121576652	C	DOMxCHS_LP	1689	0.0704	0.06027	-0.04774	0.1885	1.168	0.243	0.008552	0.2718	0.01758
12	rs11065458:121598244:C:T	121598244	T	DOMxCHS_LP	1689	0.1467	0.1256	-0.09957	0.3929	1.167	0.2432	0.754	0.03943	0.01758
12	rs208284:121563016:C:T	121563016	C	DOMxCHS_LP	1695	0.07094	0.06089	-0.04839	0.1903	1.165	0.2441	0.01416	0.2508	0.01429
12	rs12829218:121618391:A:G	121618391	G	DOMxCHS_LP	1705	-0.1435	0.1236	-0.3859	0.09879	-1.161	0.2458	0.1861	0.0385	0.008242
12	rs208280:121561052:C:T	121561052	C	DOMxCHS_LP	1694	0.07065	0.06091	-0.04872	0.19	1.16	0.2462	0.01417	0.251	0.01484
12	rs208290:121594056:G:A	121594056	A	DOMxCHS_LP	1694	0.07031	0.06079	-0.04883	0.1894	1.157	0.2476	0.009046	0.2747	0.01484
12	rs169632:121588545:T:C	121588545	C	DOMxCHS_LP	1677	0.06993	0.06077	-0.04918	0.189	1.151	0.25	0.01478	0.2754	0.02527
12	rs189989:121590354:T:C	121590354	C	DOMxCHS_LP	1698	0.06937	0.06061	-0.04944	0.1882	1.144	0.2526	0.007858	0.2756	0.01209
12	rs113787960:121601299:A:G	121601299	G	DOMxCHS_LP	1685	-0.2461	0.2174	-0.6723	0.18	-1.132	0.2578	1	0.01263	0.02143
12	rs1614313:121600692:G:A	121600692	A	DOMxCHS_LP	1713	0.1748	0.1545	-0.1279	0.4776	1.132	0.2579	1	0.01986	0.003846
12	rs1169737:121600294:C:T	121600294	T	DOMxCHS_LP	1715	0.1746	0.1544	-0.128	0.4772	1.131	0.2583	1	0.01983	0.002747
12	rs7310821:121567185:C:T	121567185	T	DOMxCHS_LP	1700	0.1353	0.1202	-0.1003	0.3709	1.125	0.2606	0.2407	0.04194	0.01099
12	rs183283:121582240:G:A	121582240	A	DOMxCHS_LP	1701	0.06771	0.06041	-0.0507	0.1861	1.121	0.2626	0.01279	0.2742	0.01099
12	rs169631:121583751:C:G	121583751	G	DOMxCHS_LP	1700	0.06731	0.06044	-0.05115	0.1858	1.114	0.2656	0.01282	0.274	0.01154
12	rs2393799:121570012:C:T	121570012	T	DOMxCHS_LP	1651	0.06886	0.06184	-0.05235	0.1901	1.113	0.2657	0.0749	0.2376	0.04011
12	rs169633:121594684:T:C	121594684	C	DOMxCHS_LP	1692	0.06738	0.06076	-0.05171	0.1865	1.109	0.2676	0.007795	0.2762	0.01538
12	rs11065443:121564091:G:T	121564091	T	DOMxCHS_LP	1685	0.1321	0.1201	-0.1033	0.3676	1.1	0.2716	0.5563	0.04242	0.02198
12	rs685019:121570476:A:G	121570476	A	DOMxCHS_LP	1690	0.06553	0.06099	-0.05401	0.1851	1.074	0.2828	0.0233	0.2506	0.01758
12	rs11065442:121563896:A:C	121563896	C	DOMxCHS_LP	1684	0.06953	0.06599	-0.05981	0.1989	1.054	0.2922	0.1347	0.1601	0.02033
12	rs208287:121587353:T:C	121587353	C	DOMxCHS_LP	1711	0.06275	0.0604	-0.05562	0.1811	1.039	0.2989	0.01099	0.2739	0.004945
12	rs3891262:121563481:C:T	121563481	T	DOMxCHS_LP	1707	0.1228	0.1209	-0.1142	0.3597	1.015	0.31	0.5405	0.04097	0.007692
12	rs11065441:121560971:T:C	121560971	C	DOMxCHS_LP	1714	0.1225	0.1208	-0.1143	0.3592	1.014	0.3107	0.5394	0.04079	0.003297
12	rs7313004:121562854:C:T	121562854	T	DOMxCHS_LP	1714	0.1225	0.1208	-0.1143	0.3592	1.014	0.3107	0.5394	0.04079	0.003297
12	rs3861798:121562036:T:C	121562036	C	DOMxCHS_LP	1712	0.1224	0.1208	-0.1143	0.3591	1.014	0.3109	0.5396	0.04084	0.004396
12	rs1653604:121611201:T:C	121611201	C	DOMxCHS_LP	1713	0.07108	0.07024	-0.06658	0.2087	1.012	0.3117	0.6722	0.4862	0.004396
12	rs1653609:121605919:A:C	121605919	C	DOMxCHS_LP	1705	0.0679	0.07026	-0.06981	0.2056	0.9664	0.334	0.6715	0.4878	0.008791
12	rs504677:121605189:C:T	121605189	T	DOMxCHS_LP	1639	0.06459	0.06753	-0.06777	0.1969	0.9564	0.339	0.07564	0.4183	0.0478
12	rs28360453:121604122:C:T	121604122	T	DOMxCHS_LP	1674	-0.08118	0.08519	-0.2482	0.08579	-0.9529	0.3408	0.05793	0.04769	0.02637
12	rs75268007:121627748:C:G	121627748	G	DOMxCHS_LP	1688	0.06704	0.07051	-0.07117	0.2052	0.9507	0.3419	0.07741	0.1315	0.01813
12	rs11065475:121630438:A:G	121630438	G	DOMxCHS_LP	1668	0.06057	0.06377	-0.06442	0.1856	0.9498	0.3423	0.2117	0.1584	0.03077
12	rs2567979:121631100:G:T	121631100	T	DOMxCHS_LP	1661	0.06473	0.06896	-0.07043	0.1999	0.9386	0.3481	0.6744	0.1712	0.03407
12	rs1718134:121607891:G:A	121607891	G	DOMxCHS_LP	1720	0.06182	0.06715	-0.0698	0.1934	0.9205	0.3574	0.3023	0.4959	0
12	rs150489232:121589715:T:G	121589715	G	DOMxCHS_LP	1710	-0.1873	0.2055	-0.5902	0.2156	-0.9111	0.3624	0.3714	0.01603	0.006044
12	rs138309674:121589720:G:T	121589720	T	DOMxCHS_LP	1710	-0.1873	0.2055	-0.5902	0.2156	-0.9111	0.3624	0.3714	0.01603	0.006044
12	rs6489794:121597413:G:A	121597413	A	DOMxCHS_LP	1683	0.06849	0.07545	-0.07939	0.2164	0.9078	0.3641	0.4062	0.1316	0.02088
12	exm1044184	121592689	G	DOMxCHS_LP	1720	-0.08721	0.09671	-0.2768	0.1023	-0.9017	0.3673	0.8539	0.06868	0
12	rs71454682:121612098:G:C	121612098	C	DOMxCHS_LP	1655	-0.06662	0.07603	-0.2156	0.0824	-0.8762	0.381	0.7415	0.1236	0.03791
12	rs12819741:121613603:A:T	121613603	T	DOMxCHS_LP	1654	-0.06536	0.07596	-0.2142	0.08351	-0.8605	0.3897	0.7417	0.1237	0.03846
12	rs12304035	121620145	A	DOMxCHS_LP	1719	0.06547	0.07725	-0.08594	0.2169	0.8475	0.3968	0.3922	0.09071	0.0005495
12	rs523977:121569125:C:T	121569125	C	DOMxCHS_LP	1699	-0.05587	0.06621	-0.1856	0.0739	-0.8438	0.3989	0.6431	0.1877	0.01209
12	rs531095:121605756:T:C	121605756	C	DOMxCHS_LP	1708	0.05531	0.06582	-0.07371	0.1843	0.8402	0.4009	0.02543	0.412	0.007692
12	rs74892325:121633282:C:T	121633282	T	DOMxCHS_LP	1704	-0.0881	0.1053	-0.2945	0.1183	-0.8368	0.4028	0.8295	0.05771	0.00989
12	rs2568003:121621817:A:G	121621817	G	DOMxCHS_LP	1710	0.0495	0.06141	-0.07085	0.1699	0.8061	0.4203	0.667	0.3228	0.006044
12	psy_rs61953403	121617990	G	DOMxCHS_LP	1720	-0.05709	0.07103	-0.1963	0.08214	-0.8036	0.4217	0.7925	0.09918	0
12	rs187319818:121624580:G:A	121624580	A	DOMxCHS_LP	1692	-0.1272	0.1602	-0.4411	0.1867	-0.794	0.4273	0.08609	0.01678	0.01758
12	rs11065450	121579657	A	DOMxCHS_LP	1720	-0.05165	0.06599	-0.181	0.07769	-0.7826	0.4339	1	0.1907	0
12	exm1044252	121615103	A	DOMxCHS_LP	1720	0.05087	0.06551	-0.07753	0.1793	0.7765	0.4376	0.01179	0.411	0
12	rs1653611:121606760:A:G	121606760	G	DOMxCHS_LP	1718	0.05064	0.06558	-0.07789	0.1792	0.7722	0.4401	0.02014	0.4128	0.001648
12	rs1975124:121628224:G:T	121628224	T	DOMxCHS_LP	1637	0.05137	0.06686	-0.07968	0.1824	0.7683	0.4424	0.01437	0.4017	0.04725
12	rs1618709:121606917:C:T	121606917	T	DOMxCHS_LP	1720	0.04992	0.06546	-0.07838	0.1782	0.7626	0.4458	0.0228	0.4107	0
12	rs2567985:121614534:A:G	121614534	G	DOMxCHS_LP	1717	0.04989	0.0655	-0.07849	0.1783	0.7617	0.4464	0.01747	0.4105	0.002198
12	rs1718108:121618665:G:A	121618665	A	DOMxCHS_LP	1718	0.0497	0.06554	-0.07875	0.1781	0.7584	0.4483	0.02272	0.4111	0.001648
12	rs116952507:121620306:C:T	121620306	T	DOMxCHS_LP	1673	0.1141	0.1505	-0.1808	0.409	0.7584	0.4483	0.1839	0.02915	0.02912
12	rs2686379:121617260:G:A	121617260	A	DOMxCHS_LP	1719	0.04967	0.06552	-0.07874	0.1781	0.7581	0.4485	0.01757	0.4109	0.001099
12	rs2857590:121606059:C:A	121606059	A	DOMxCHS_LP	1720	0.04949	0.0655	-0.07888	0.1779	0.7556	0.45	0.01769	0.4113	0
12	rs1718131:121606319:G:A	121606319	A	DOMxCHS_LP	1720	0.04949	0.0655	-0.07888	0.1779	0.7556	0.45	0.01769	0.4113	0
12	rs1718132:121606350:G:T	121606350	T	DOMxCHS_LP	1720	0.04949	0.0655	-0.07888	0.1779	0.7556	0.45	0.01769	0.4113	0
12	rs1619628:121607052:A:G	121607052	G	DOMxCHS_LP	1720	0.04949	0.0655	-0.07888	0.1779	0.7556	0.45	0.01769	0.4113	0
12	rs1653612:121607056:C:T	121607056	T	DOMxCHS_LP	1720	0.04949	0.0655	-0.07888	0.1779	0.7556	0.45	0.01769	0.4113	0
12	rs2857591:121607340:C:T	121607340	T	DOMxCHS_LP	1720	0.04949	0.0655	-0.07888	0.1779	0.7556	0.45	0.01769	0.4113	0
12	rs2857592:121607344:A:G	121607344	G	DOMxCHS_LP	1720	0.04949	0.0655	-0.07888	0.1779	0.7556	0.45	0.01769	0.4113	0
12	rs1653614:121607795:A:G	121607795	G	DOMxCHS_LP	1720	0.04949	0.0655	-0.07888	0.1779	0.7556	0.45	0.01769	0.4113	0
12	rs1718133:121607861:G:A	121607861	A	DOMxCHS_LP	1720	0.04949	0.0655	-0.07888	0.1779	0.7556	0.45	0.01769	0.4113	0
12	rs1718135:121607987:G:A	121607987	A	DOMxCHS_LP	1720	0.04949	0.0655	-0.07888	0.1779	0.7556	0.45	0.01769	0.4113	0
12	rs2567988:121608273:C:T	121608273	T	DOMxCHS_LP	1720	0.04949	0.0655	-0.07888	0.1779	0.7556	0.45	0.02021	0.4115	0
12	rs1653616:121608556:G:A	121608556	A	DOMxCHS_LP	1720	0.04949	0.0655	-0.07888	0.1779	0.7556	0.45	0.01769	0.4113	0
12	rs1653618:121608856:C:T	121608856	T	DOMxCHS_LP	1720	0.04949	0.0655	-0.07888	0.1779	0.7556	0.45	0.01769	0.4113	0
12	rs2567989:121608908:G:A	121608908	A	DOMxCHS_LP	1720	0.04949	0.0655	-0.07888	0.1779	0.7556	0.45	0.01769	0.4113	0
12	rs1718136	121609608	G	DOMxCHS_LP	1720	0.04949	0.0655	-0.07888	0.1779	0.7556	0.45	0.02021	0.4115	0
12	rs1718137:121609813:C:T	121609813	T	DOMxCHS_LP	1720	0.04949	0.0655	-0.07888	0.1779	0.7556	0.45	0.01769	0.4113	0
12	rs2686373:121609944:G:A	121609944	A	DOMxCHS_LP	1720	0.04949	0.0655	-0.07888	0.1779	0.7556	0.45	0.01769	0.4113	0
12	rs2686374:121609953:T:C	121609953	C	DOMxCHS_LP	1720	0.04949	0.0655	-0.07888	0.1779	0.7556	0.45	0.01769	0.4113	0
12	rs1653598:121615283:T:C	121615283	C	DOMxCHS_LP	1720	0.04949	0.0655	-0.07888	0.1779	0.7556	0.45	0.02007	0.4112	0.0005495
12	rs11065468:121615369:T:C	121615369	C	DOMxCHS_LP	1720	0.04949	0.0655	-0.07888	0.1779	0.7556	0.45	0.02007	0.4112	0.0005495
12	rs7137047:121615786:G:C	121615786	C	DOMxCHS_LP	1720	0.04949	0.0655	-0.07888	0.1779	0.7556	0.45	0.02007	0.4112	0.0005495
12	rs11065469:121616456:G:A	121616456	A	DOMxCHS_LP	1720	0.04949	0.0655	-0.07888	0.1779	0.7556	0.45	0.02007	0.4112	0.0005495
12	rs11065470:121616467:T:C	121616467	C	DOMxCHS_LP	1720	0.04949	0.0655	-0.07888	0.1779	0.7556	0.45	0.02007	0.4112	0.0005495
12	rs2567997:121617272:C:T	121617272	T	DOMxCHS_LP	1720	0.04949	0.0655	-0.07888	0.1779	0.7556	0.45	0.02007	0.4112	0.0005495
12	rs35734276:121617386:T:C	121617386	C	DOMxCHS_LP	1720	0.04949	0.0655	-0.07888	0.1779	0.7556	0.45	0.02007	0.4112	0.0005495
12	rs2686380:121617707:C:T	121617707	T	DOMxCHS_LP	1720	0.04949	0.0655	-0.07888	0.1779	0.7556	0.45	0.02007	0.4112	0.0005495
12	rs891781:121618438:C:T	121618438	T	DOMxCHS_LP	1720	0.04949	0.0655	-0.07888	0.1779	0.7556	0.45	0.02007	0.4112	0.0005495
12	rs1718107:121618762:A:G	121618762	G	DOMxCHS_LP	1720	0.04949	0.0655	-0.07888	0.1779	0.7556	0.45	0.02007	0.4112	0.0005495
12	rs1621388:121622563:G:A	121622563	A	DOMxCHS_LP	1720	0.04949	0.0655	-0.07888	0.1779	0.7556	0.45	0.01546	0.411	0
12	rs2915641:121620766:A:G	121620766	G	DOMxCHS_LP	1717	0.04951	0.06557	-0.07899	0.178	0.7551	0.4503	0.02004	0.4113	0.002198
12	rs2567986:121614352:A:G	121614352	G	DOMxCHS_LP	1717	0.04944	0.06555	-0.07904	0.1779	0.7542	0.4508	0.01994	0.4108	0.002198
12	rs1626329:121622023:C:T	121622023	T	DOMxCHS_LP	1717	0.04941	0.06553	-0.07903	0.1778	0.754	0.451	0.0134	0.4103	0.001648
12	rs2567999:121619521:A:G	121619521	G	DOMxCHS_LP	1719	0.04925	0.06551	-0.07915	0.1777	0.7518	0.4523	0.01757	0.4109	0.001099
12	rs2568001:121619974:A:C	121619974	C	DOMxCHS_LP	1719	0.04925	0.06551	-0.07915	0.1777	0.7518	0.4523	0.01757	0.4109	0.001099
12	rs11065471:121621245:G:A	121621245	A	DOMxCHS_LP	1719	0.04925	0.06551	-0.07915	0.1777	0.7518	0.4523	0.01757	0.4109	0.001099
12	rs2568002:121621737:A:G	121621737	G	DOMxCHS_LP	1719	0.04925	0.06551	-0.07915	0.1777	0.7518	0.4523	0.0155	0.4109	0.0005495
12	rs2567991:121610489:A:G	121610489	G	DOMxCHS_LP	1719	0.04923	0.06551	-0.07918	0.1776	0.7514	0.4525	0.01757	0.4109	0.001099
12	rs1653605:121611055:A:C	121611055	C	DOMxCHS_LP	1719	0.04923	0.06551	-0.07918	0.1776	0.7514	0.4525	0.01757	0.4109	0.001099
12	rs1653603:121611281:A:G	121611281	G	DOMxCHS_LP	1719	0.04923	0.06551	-0.07918	0.1776	0.7514	0.4525	0.01757	0.4109	0.001099
12	rs1653602:121611635:A:G	121611635	G	DOMxCHS_LP	1719	0.04923	0.06551	-0.07918	0.1776	0.7514	0.4525	0.01757	0.4109	0.001099
12	rs2686375:121611929:T:C	121611929	C	DOMxCHS_LP	1719	0.04923	0.06551	-0.07918	0.1776	0.7514	0.4525	0.01757	0.4109	0.001099
12	rs1653601:121613695:T:C	121613695	C	DOMxCHS_LP	1719	0.04923	0.06551	-0.07918	0.1776	0.7514	0.4525	0.01757	0.4109	0.001099
12	rs2686376:121614337:T:C	121614337	C	DOMxCHS_LP	1719	0.04923	0.06551	-0.07918	0.1776	0.7514	0.4525	0.01757	0.4109	0.001099
12	rs2686377:121614338:G:A	121614338	A	DOMxCHS_LP	1719	0.04923	0.06551	-0.07918	0.1776	0.7514	0.4525	0.01757	0.4109	0.001099
12	rs2686378:121614536:G:A	121614536	A	DOMxCHS_LP	1719	0.04923	0.06551	-0.07918	0.1776	0.7514	0.4525	0.01757	0.4109	0.001099
12	rs1718160:121611350:T:C	121611350	C	DOMxCHS_LP	1716	0.04886	0.06559	-0.0797	0.1774	0.7449	0.4564	0.01998	0.4107	0.002747
12	rs12815078:121622007:A:G	121622007	G	DOMxCHS_LP	1710	0.05855	0.07873	-0.09575	0.2129	0.7438	0.4571	0.6558	0.08674	0.005495
12	rs1653613:121607647:G:T	121607647	G	DOMxCHS_LP	1718	0.1129	0.1521	-0.1852	0.411	0.7425	0.4579	0.57	0.02145	0.001099
12	rs73220272:121614227:T:C	121614227	C	DOMxCHS_LP	1711	0.05793	0.07874	-0.0964	0.2123	0.7357	0.462	0.6557	0.08669	0.004945
12	rs34481602:121616464:G:A	121616464	A	DOMxCHS_LP	1711	0.05793	0.07874	-0.0964	0.2123	0.7357	0.462	0.6557	0.08669	0.004945
12	rs66850672:121619834:T:C	121619834	C	DOMxCHS_LP	1711	0.05793	0.07874	-0.0964	0.2123	0.7357	0.462	0.6557	0.08669	0.004945
12	rs1653610:121606405:G:A	121606405	A	DOMxCHS_LP	1716	0.04815	0.06551	-0.08025	0.1766	0.735	0.4625	0.01998	0.4116	0.002747
12	rs1653617:121608680:C:G	121608680	G	DOMxCHS_LP	1716	0.04815	0.06551	-0.08025	0.1766	0.735	0.4625	0.01998	0.4116	0.002747
12	rs1653624:121622520:A:T	121622520	A	DOMxCHS_LP	1718	0.1107	0.1523	-0.1878	0.4091	0.7266	0.4676	0.57	0.02145	0.001099
12	rs1182946:121601893:A:C	121601893	C	DOMxCHS_LP	1711	0.1104	0.1535	-0.1904	0.4112	0.7194	0.472	0.5523	0.02098	0.004945
12	rs28360446:121600140:G:A	121600140	A	DOMxCHS_LP	1698	-0.1212	0.1685	-0.4516	0.2091	-0.7192	0.4721	0.5552	0.02115	0.01264
12	rs2686384:121625091:G:A	121625091	A	DOMxCHS_LP	1709	0.04711	0.06553	-0.08133	0.1755	0.7189	0.4723	0.02232	0.4091	0.006044
12	rs686638:121605599:C:T	121605599	T	DOMxCHS_LP	1651	0.04524	0.06331	-0.07885	0.1693	0.7145	0.475	0.6711	0.343	0.04121
12	rs11065474:121630348:A:G	121630348	G	DOMxCHS_LP	1649	0.04392	0.06225	-0.0781	0.1659	0.7055	0.4806	0.8324	0.2162	0.04066
12	exm1044230	121605373	A	DOMxCHS_LP	1720	0.1321	0.188	-0.2364	0.5006	0.7027	0.4824	1	0.01869	0.0005495
12	rs113838402:121601748:C:T	121601748	T	DOMxCHS_LP	1693	-0.1159	0.166	-0.4412	0.2094	-0.6984	0.485	0.5852	0.02207	0.01648
12	rs75009692:121628267:C:T	121628267	T	DOMxCHS_LP	1699	-0.07491	0.1084	-0.2874	0.1376	-0.6908	0.4898	0.8128	0.05209	0.01374
12	rs17434647:121579024:T:G	121579024	G	DOMxCHS_LP	1663	-0.05306	0.07685	-0.2037	0.09756	-0.6904	0.49	0.1218	0.1035	0.03407
12	rs147798098:121589199:C:T	121589199	T	DOMxCHS_LP	1662	-0.05287	0.07687	-0.2035	0.0978	-0.6878	0.4917	0.1221	0.1036	0.03516
12	rs1718130:121605954:G:A	121605954	A	DOMxCHS_LP	1717	0.04492	0.0657	-0.08385	0.1737	0.6837	0.4943	0.01761	0.4117	0.001648
12	rs520396:121569505:G:T	121569505	G	DOMxCHS_LP	1698	-0.05564	0.08276	-0.2178	0.1066	-0.6723	0.5015	1	0.09794	0.01264
12	rs111337093:121602635:C:T	121602635	T	DOMxCHS_LP	1699	-0.1103	0.1662	-0.4361	0.2155	-0.6636	0.507	0.5745	0.02171	0.01319
12	rs76481706:121603294:T:C	121603294	C	DOMxCHS_LP	1699	-0.1103	0.1662	-0.4361	0.2155	-0.6636	0.507	0.5745	0.02171	0.01319
12	rs12821688:121608585:A:T	121608585	T	DOMxCHS_LP	1720	0.05141	0.07759	-0.1007	0.2035	0.6626	0.5077	0.389	0.09016	0.0005495
12	rs12321707:121609494:C:T	121609494	T	DOMxCHS_LP	1720	0.05141	0.07759	-0.1007	0.2035	0.6626	0.5077	0.389	0.09016	0.0005495
12	rs34405253:121617378:C:G	121617378	G	DOMxCHS_LP	1720	0.05141	0.07759	-0.1007	0.2035	0.6626	0.5077	0.3903	0.09038	0
12	rs12301635:121624108:C:G	121624108	G	DOMxCHS_LP	1717	0.05099	0.07768	-0.1013	0.2032	0.6565	0.5116	0.3892	0.09026	0.001648
12	rs28360458:121622024:G:A	121622024	A	DOMxCHS_LP	1720	-0.04705	0.07195	-0.1881	0.09397	-0.6539	0.5133	0.4815	0.09203	0
12	rs76190743:121604252:A:G	121604252	G	DOMxCHS_LP	1700	-0.1085	0.1667	-0.4354	0.2183	-0.651	0.5152	0.5743	0.0217	0.01264
12	exm1044202	121600253	A	DOMxCHS_LP	1720	0.0454	0.07025	-0.09229	0.1831	0.6462	0.5182	0.1568	0.4577	0
12	rs28360442:121570940:G:C	121570940	C	DOMxCHS_LP	1656	0.09396	0.1545	-0.2088	0.3967	0.6083	0.5431	0.3997	0.02914	0.03846
12	rs2567990:121610411:A:G	121610411	A	DOMxCHS_LP	1689	0.06865	0.1191	-0.1648	0.3021	0.5763	0.5645	0.7664	0.04108	0.01703
12	rs113810203:121627872:G:A	121627872	A	DOMxCHS_LP	1704	-0.05973	0.1076	-0.2707	0.1512	-0.5549	0.579	1	0.05411	0.00989
12	rs3751145:121630562:G:A	121630562	A	DOMxCHS_LP	1703	-0.05794	0.1076	-0.2688	0.1529	-0.5386	0.5902	1	0.05441	0.01044
12	rs77594915:121627068:C:T	121627068	T	DOMxCHS_LP	1702	-0.05774	0.1079	-0.2693	0.1538	-0.5351	0.5927	1	0.05361	0.01099
12	rs112956506:121629032:G:A	121629032	A	DOMxCHS_LP	1705	-0.05702	0.1075	-0.2677	0.1537	-0.5303	0.596	1	0.05435	0.009341
12	exm1044264	121622196	G	DOMxCHS_LP	1720	0.0323	0.06188	-0.08899	0.1536	0.522	0.6017	0.6857	0.1758	0
12	rs12366304:121615629:C:G	121615629	G	DOMxCHS_LP	1714	0.03098	0.06202	-0.09058	0.1525	0.4995	0.6175	0.5681	0.1746	0.003846
12	rs56297690:121618568:C:G	121618568	G	DOMxCHS_LP	1711	-0.04257	0.08684	-0.2128	0.1276	-0.4902	0.624	0.3725	0.08702	0.005495
12	rs2116499:121584160:A:G	121584160	G	DOMxCHS_LP	1712	-0.04013	0.08237	-0.2016	0.1213	-0.4873	0.6261	0.7946	0.1002	0.004945
12	rs118049242:121628288:C:T	121628288	T	DOMxCHS_LP	1714	0.0957	0.199	-0.2943	0.4857	0.4809	0.6306	0.02924	0.0124	0.003297
12	rs28969482:121622887:A:C	121622887	C	DOMxCHS_LP	1715	0.09564	0.1996	-0.2956	0.4869	0.4791	0.6319	1	0.01736	0.002747
12	rs12372746:121628052:A:G	121628052	G	DOMxCHS_LP	1682	0.02976	0.0633	-0.0943	0.1538	0.4702	0.6383	0.3538	0.1694	0.02198
12	rs73220279:121624309:C:T	121624309	T	DOMxCHS_LP	1706	-0.04131	0.08824	-0.2143	0.1316	-0.4681	0.6398	0.2313	0.0856	0.008242
12	rs79890533:121601021:C:T	121601021	T	DOMxCHS_LP	1687	0.06667	0.1426	-0.2129	0.3462	0.4675	0.6402	1	0.03083	0.01978
12	rs11615889:121609733:C:T	121609733	T	DOMxCHS_LP	1645	-0.07148	0.1547	-0.3746	0.2316	-0.4622	0.644	0.5958	0.0227	0.04396
12	rs2686371:121604724:A:G	121604724	G	DOMxCHS_LP	1671	0.03727	0.08069	-0.1209	0.1954	0.4618	0.6443	0.6322	0.08121	0.02912
12	rs11065473:121628709:G:T	121628709	T	DOMxCHS_LP	1683	0.02617	0.06327	-0.09784	0.1502	0.4137	0.6792	0.3102	0.1687	0.02143
12	rs61953398:121610161:G:A	121610161	A	DOMxCHS_LP	1699	-0.03783	0.09366	-0.2214	0.1457	-0.4039	0.6863	0.72	0.03335	0.01154
12	rs112265934:121621699:C:T	121621699	T	DOMxCHS_LP	1707	-0.04279	0.1065	-0.2515	0.166	-0.4017	0.6879	1	0.05426	0.007692
12	rs140031782:121604726:G:A	121604726	A	DOMxCHS_LP	1670	0.0559	0.1521	-0.2421	0.3539	0.3676	0.7132	0.6358	0.0269	0.02967
12	rs1718161:121627458:A:G	121627458	G	DOMxCHS_LP	1657	0.02421	0.06638	-0.1059	0.1543	0.3648	0.7153	0.04128	0.1689	0.03571
12	rs12830607:121562482:A:G	121562482	G	DOMxCHS_LP	1686	0.02547	0.07154	-0.1147	0.1657	0.356	0.7219	0.7339	0.1182	0.01923
12	rs79623919:121615641:C:T	121615641	T	DOMxCHS_LP	1711	0.02044	0.06027	-0.09769	0.1386	0.3391	0.7345	0.1151	0.2631	0.006044
12	rs2686372:121605826:A:G	121605826	G	DOMxCHS_LP	1700	-0.03284	0.1068	-0.2421	0.1765	-0.3075	0.7585	1	0.05451	0.01209
12	exm1044228	121605355	A	DOMxCHS_LP	1720	-0.01812	0.0606	-0.1369	0.1007	-0.299	0.765	0.4678	0.2308	0
12	rs113760750:121618715:C:T	121618715	T	DOMxCHS_LP	1708	-0.03125	0.1065	-0.2399	0.1774	-0.2935	0.7692	1	0.05451	0.007143
12	rs2857589:121604476:C:A	121604476	A	DOMxCHS_LP	1675	0.0227	0.0805	-0.1351	0.1805	0.282	0.778	1	0.08159	0.02692
12	rs146784302:121588256:T:C	121588256	C	DOMxCHS_LP	1701	-0.05525	0.211	-0.4687	0.3582	-0.2619	0.7934	0.3018	0.01417	0.01099
12	rs112803307:121605508:A:G	121605508	G	DOMxCHS_LP	1687	0.02988	0.1341	-0.2329	0.2927	0.2229	0.8237	0.4659	0.03453	0.02143
12	rs208278:121560664:G:A	121560664	G	DOMxCHS_LP	1684	0.01338	0.06287	-0.1098	0.1366	0.2128	0.8315	0.0201	0.2056	0.02033
12	rs208279:121560724:T:A	121560724	T	DOMxCHS_LP	1684	0.01338	0.06287	-0.1098	0.1366	0.2128	0.8315	0.0201	0.2056	0.02033
12	rs208282:121562104:G:A	121562104	G	DOMxCHS_LP	1684	0.01338	0.06287	-0.1098	0.1366	0.2128	0.8315	0.0201	0.2056	0.02033
12	rs208283:121562135:G:A	121562135	G	DOMxCHS_LP	1684	0.01338	0.06287	-0.1098	0.1366	0.2128	0.8315	0.0201	0.2056	0.02033
12	rs117606904:121608442:G:A	121608442	A	DOMxCHS_LP	1709	-0.01493	0.08621	-0.1839	0.154	-0.1731	0.8626	0.3052	0.0885	0.006593
12	rs73220266:121608663:G:C	121608663	C	DOMxCHS_LP	1709	-0.01493	0.08621	-0.1839	0.154	-0.1731	0.8626	0.3052	0.0885	0.006593
12	rs56067598:121610687:G:C	121610687	C	DOMxCHS_LP	1709	-0.01493	0.08621	-0.1839	0.154	-0.1731	0.8626	0.3052	0.0885	0.006593
12	rs2857588:121604325:C:T	121604325	T	DOMxCHS_LP	1681	0.0131	0.08033	-0.1443	0.1706	0.1631	0.8705	1	0.08268	0.02308
12	rs55868376:121563155:A:T	121563155	T	DOMxCHS_LP	1676	0.01166	0.0718	-0.1291	0.1524	0.1624	0.871	0.6474	0.1172	0.02527
12	rs7137837:121613046:C:T	121613046	T	DOMxCHS_LP	1709	0.01024	0.06471	-0.1166	0.1371	0.1583	0.8743	0.1509	0.1795	0.006593
12	rs79037236:121590747:G:A	121590747	A	DOMxCHS_LP	1680	0.01365	0.08829	-0.1594	0.1867	0.1546	0.8771	1	0.08132	0.02363
12	rs9737637:121633437:A:G	121633437	G	DOMxCHS_LP	1686	-0.009335	0.06796	-0.1425	0.1239	-0.1374	0.8908	0.3516	0.1317	0.01978
12	rs61953399:121614248:C:T	121614248	T	DOMxCHS_LP	1708	0.008434	0.06237	-0.1138	0.1307	0.1352	0.8925	0.6204	0.1721	0.007143
12	rs74356556:121579290:G:C	121579290	C	DOMxCHS_LP	1713	-0.01088	0.08497	-0.1774	0.1557	-0.128	0.8982	0.884	0.08858	0.004396
12	rs17434682:121579412:T:C	121579412	C	DOMxCHS_LP	1713	-0.01088	0.08497	-0.1774	0.1557	-0.128	0.8982	0.884	0.08858	0.004396
12	rs56017922:121583828:G:A	121583828	A	DOMxCHS_LP	1713	-0.01088	0.08497	-0.1774	0.1557	-0.128	0.8982	0.884	0.08858	0.004396
12	rs17434731:121583993:C:T	121583993	T	DOMxCHS_LP	1713	-0.01088	0.08497	-0.1774	0.1557	-0.128	0.8982	0.884	0.08858	0.004396
12	rs7973360:121584681:C:T	121584681	T	DOMxCHS_LP	1713	-0.01088	0.08497	-0.1774	0.1557	-0.128	0.8982	0.884	0.08858	0.004396
12	rs17434809:121585228:A:C	121585228	C	DOMxCHS_LP	1713	-0.01088	0.08497	-0.1774	0.1557	-0.128	0.8982	0.884	0.08858	0.004396
12	rs17525767:121588125:C:T	121588125	T	DOMxCHS_LP	1713	-0.01088	0.08497	-0.1774	0.1557	-0.128	0.8982	0.884	0.08858	0.004396
12	rs2686385:121628027:T:C	121628027	C	DOMxCHS_LP	1658	0.008006	0.06274	-0.115	0.131	0.1276	0.8985	0.003284	0.2258	0.03516
12	rs12310654:121563293:C:T	121563293	T	DOMxCHS_LP	1682	0.00917	0.07203	-0.132	0.1504	0.1273	0.8987	0.816	0.1151	0.02143
12	rs12297280:121563386:A:T	121563386	T	DOMxCHS_LP	1682	0.00917	0.07203	-0.132	0.1504	0.1273	0.8987	0.816	0.1151	0.02143
12	rs35694882:121563709:G:A	121563709	A	DOMxCHS_LP	1682	0.00917	0.07203	-0.132	0.1504	0.1273	0.8987	0.816	0.1151	0.02143
12	rs71454678:121563923:G:A	121563923	A	DOMxCHS_LP	1682	0.00917	0.07203	-0.132	0.1504	0.1273	0.8987	0.816	0.1151	0.02143
12	rs12821512:121564398:T:C	121564398	C	DOMxCHS_LP	1682	0.00917	0.07203	-0.132	0.1504	0.1273	0.8987	0.8159	0.1149	0.02198
12	rs11065444:121564917:T:C	121564917	C	DOMxCHS_LP	1682	0.00917	0.07203	-0.132	0.1504	0.1273	0.8987	0.816	0.1151	0.02143
12	rs12314721:121565757:C:T	121565757	T	DOMxCHS_LP	1682	0.00917	0.07203	-0.132	0.1504	0.1273	0.8987	0.8159	0.1149	0.02198
12	rs2051550:121602469:C:T	121602469	T	DOMxCHS_LP	1676	0.009853	0.08001	-0.147	0.1667	0.1231	0.902	1	0.08347	0.02582
12	rs73218221:121567885:G:A	121567885	A	DOMxCHS_LP	1704	-0.01022	0.08538	-0.1776	0.1571	-0.1197	0.9047	1	0.08713	0.00989
12	rs28360439:121568201:T:C	121568201	C	DOMxCHS_LP	1704	-0.01022	0.08538	-0.1776	0.1571	-0.1197	0.9047	1	0.08713	0.00989
12	rs28969463:121568371:T:G	121568371	G	DOMxCHS_LP	1704	-0.01022	0.08538	-0.1776	0.1571	-0.1197	0.9047	1	0.08713	0.00989
12	rs12826364:121614324:G:A	121614324	A	DOMxCHS_LP	1677	0.007126	0.06083	-0.1121	0.1263	0.1172	0.9068	0.09172	0.2701	0.02473
12	rs1963773:121601308:A:G	121601308	G	DOMxCHS_LP	1660	0.009807	0.08902	-0.1647	0.1843	0.1102	0.9123	0.196	0.08034	0.03571
12	rs560422:121575924:G:A	121575924	G	DOMxCHS_LP	1708	-0.009196	0.08513	-0.176	0.1577	-0.108	0.914	0.8838	0.08827	0.007143
12	rs7959194:121575987:G:A	121575987	A	DOMxCHS_LP	1710	-0.009177	0.08509	-0.176	0.1576	-0.1078	0.9141	0.8838	0.08817	0.006044
12	rs17526121:121603808:A:T	121603808	T	DOMxCHS_LP	1682	0.008902	0.08835	-0.1643	0.1821	0.1008	0.9198	0.3347	0.08015	0.02308
12	exm1044200	121600238	A	DOMxCHS_LP	1720	0.01717	0.1737	-0.3232	0.3576	0.09887	0.9213	1	0.0206	0
12	rs2857587:121602515:G:A	121602515	A	DOMxCHS_LP	1680	0.007659	0.07995	-0.149	0.1644	0.09581	0.9237	1	0.08329	0.02363
12	rs2051551:121602628:T:C	121602628	C	DOMxCHS_LP	1680	0.007659	0.07995	-0.149	0.1644	0.09581	0.9237	1	0.08329	0.02363
12	rs11065472:121626221:G:A	121626221	A	DOMxCHS_LP	1653	0.004991	0.06116	-0.1149	0.1249	0.08161	0.935	0.01718	0.2668	0.03736
12	rs208291:121594170:G:A	121594170	A	DOMxCHS_LP	1703	0.006427	0.0856	-0.1613	0.1742	0.07508	0.9402	0.8838	0.08851	0.00989
12	rs55814439:121596786:C:T	121596786	T	DOMxCHS_LP	1703	0.006085	0.08565	-0.1618	0.174	0.07104	0.9434	0.8838	0.08828	0.01044
12	rs12312648:121564391:C:T	121564391	T	DOMxCHS_LP	1681	-0.003961	0.07221	-0.1455	0.1376	-0.05485	0.9563	0.816	0.1147	0.02253
12	rs12312695:121564463:C:T	121564463	T	DOMxCHS_LP	1681	-0.003961	0.07221	-0.1455	0.1376	-0.05485	0.9563	0.816	0.1147	0.02253
12	rs12312758:121564615:C:A	121564615	A	DOMxCHS_LP	1681	-0.003961	0.07221	-0.1455	0.1376	-0.05485	0.9563	0.816	0.1147	0.02253
12	rs9805004:121565870:C:T	121565870	T	DOMxCHS_LP	1681	-0.003961	0.07221	-0.1455	0.1376	-0.05485	0.9563	0.816	0.1147	0.02253
12	rs115486488:121567731:T:G	121567731	G	DOMxCHS_LP	1704	-0.003323	0.08597	-0.1718	0.1652	-0.03866	0.9692	1	0.08652	0.009341
12	rs17512249:121564117:A:G	121564117	G	DOMxCHS_LP	1704	-0.002708	0.08557	-0.1704	0.165	-0.03165	0.9748	1	0.08657	0.00989
12	rs17435031:121600465:T:G	121600465	G	DOMxCHS_LP	1657	0.002208	0.08944	-0.1731	0.1775	0.02469	0.9803	1	0.04706	0.03681
