# Supplementary material for: Embers of the Past: Early Childhood Traumas Interact with Variation in P2RX7 Gene Implicated in Neuroinflammation on Markers of Current Suicide Risk
Source: Int J Mol Sci. 2024 Jan 10;25(2):865. doi: 10.3390/ijms25020865 (PMC10815854; doi:10.3390/ijms25020865)
Supplement: Supplementary file 1 [file ijms-25-00865-s001.zip › Table S3_rs78473339_BSI18xCHA_add.xlsx]

## Sheet: BSI18xCHS_LP_add.assoc
CHR	SNP	BP	A1	TEST	NMISS	BETA	SE	L95	U95	STAT	P	Hardy	MAF	Missing
12	rs78473339:121599829:G:C	121599829	C	ADDxCHS_LP	1725	-0.4284	0.1244	-0.6722	-0.1846	-3.444	0.0005867	0.487	0.05463	0.01429
12	rs28360453:121604122:C:T	121604122	T	ADDxCHS_LP	1704	-0.2886	0.0954	-0.4756	-0.1016	-3.025	0.002523	0.05793	0.04769	0.02637
12	rs34572498:121600811:C:G	121600811	G	ADDxCHS_LP	1699	-0.6292	0.2103	-1.041	-0.2169	-2.991	0.002819	0.3992	0.01698	0.02912
12	rs12832396:121581681:T:C	121581681	C	ADDxCHS_LP	1749	-0.3481	0.1175	-0.5785	-0.1178	-2.962	0.003098	0.2858	0.05913	0.001099
12	rs67691679:121571646:C:T	121571646	T	ADDxCHS_LP	1741	-0.3492	0.1186	-0.5816	-0.1168	-2.945	0.003268	0.3774	0.05718	0.005495
12	rs12810503:121566515:G:C	121566515	C	ADDxCHS_LP	1737	-0.3473	0.1189	-0.5804	-0.1143	-2.921	0.00353	0.3731	0.05679	0.008242
12	rs35076950:121574410:C:T	121574410	T	ADDxCHS_LP	1744	-0.3444	0.1184	-0.5766	-0.1123	-2.908	0.003684	0.3797	0.05736	0.003846
12	rs12816966:121567670:A:G	121567670	G	ADDxCHS_LP	1740	-0.3449	0.1187	-0.5776	-0.1122	-2.905	0.003715	0.3751	0.05697	0.006593
12	rs139825828:121567913:A:T	121567913	T	ADDxCHS_LP	1740	-0.3449	0.1187	-0.5776	-0.1122	-2.905	0.003715	0.3751	0.05697	0.006593
12	rs146637843:121567915:G:C	121567915	C	ADDxCHS_LP	1740	-0.3449	0.1187	-0.5776	-0.1122	-2.905	0.003715	0.3751	0.05697	0.006593
12	rs28969469:121570147:A:G	121570147	G	ADDxCHS_LP	1740	-0.3449	0.1187	-0.5776	-0.1122	-2.905	0.003715	0.3749	0.05694	0.006044
12	rs34185850:121578351:T:C	121578351	C	ADDxCHS_LP	1750	-0.3408	0.1177	-0.5714	-0.1101	-2.896	0.003827	0.2812	0.05855	0.0005495
12	rs17434640:121578450:G:A	121578450	A	ADDxCHS_LP	1750	-0.3408	0.1177	-0.5714	-0.1101	-2.896	0.003827	0.2812	0.05855	0.0005495
12	rs71454679:121580223:G:A	121580223	A	ADDxCHS_LP	1750	-0.3408	0.1177	-0.5714	-0.1101	-2.896	0.003827	0.2812	0.05855	0.0005495
12	rs12830584:121581661:A:T	121581661	T	ADDxCHS_LP	1749	-0.3408	0.1177	-0.5715	-0.1101	-2.895	0.003837	0.2813	0.05858	0.001099
12	rs12820593:121583937:A:G	121583937	G	ADDxCHS_LP	1750	-0.3395	0.1179	-0.5704	-0.1085	-2.88	0.004021	0.2812	0.05855	0.0005495
12	rs34480856:121584990:G:A	121584990	A	ADDxCHS_LP	1750	-0.3395	0.1179	-0.5704	-0.1085	-2.88	0.004021	0.2812	0.05855	0.0005495
12	rs35605477:121587034:C:T	121587034	T	ADDxCHS_LP	1750	-0.3395	0.1179	-0.5704	-0.1085	-2.88	0.004021	0.2812	0.05855	0.0005495
12	rs73218241:121591632:G:A	121587034	A	ADDxCHS_LP	1750	-0.3391	0.1178	-0.57	-0.1083	-2.88	0.004031	0.2833	0.05882	0.0005495
12	rs35018823:121596139:G:A	121587034	A	ADDxCHS_LP	1750	-0.3391	0.1178	-0.57	-0.1083	-2.88	0.004031	0.2833	0.05882	0.0005495
12	rs71454680:121589925:G:A	121587034	A	ADDxCHS_LP	1749	-0.3394	0.1179	-0.5705	-0.1084	-2.879	0.004035	0.2813	0.05858	0.001099
12	rs12824585:121561868:A:C	121587034	C	ADDxCHS_LP	1722	-0.3568	0.1241	-0.6	-0.1135	-2.874	0.004098	0.3383	0.05279	0.01648
12	rs12813980:121598487:C:A	121587034	A	ADDxCHS_LP	1749	-0.3373	0.1178	-0.5682	-0.1065	-2.864	0.004233	0.2834	0.05886	0.001099
12	rs111259202:121588707:G:A	121587034	A	ADDxCHS_LP	1749	-0.3361	0.1178	-0.567	-0.1052	-2.853	0.004386	0.2834	0.05886	0.001099
12	rs35237790:121595186:A:G	121587034	G	ADDxCHS_LP	1737	-0.3497	0.1226	-0.59	-0.1093	-2.851	0.004412	0.2569	0.05537	0.007692
12	rs494986:121569936:A:C	121587034	A	ADDxCHS_LP	1738	-0.3364	0.1186	-0.5689	-0.1038	-2.835	0.004636	0.378	0.05731	0.007692
12	rs670541:121569634:T:C	121587034	T	ADDxCHS_LP	1728	-0.3	0.1171	-0.5294	-0.0705	-2.562	0.01049	0.5273	0.06013	0.01319
12	psy_rs61953403	121587034	G	ADDxCHS_LP	1751	-0.1942	0.07933	-0.3497	-0.03873	-2.448	0.01446	0.7925	0.09918	0
12	rs67881993:121565950:G:T	121587034	T	ADDxCHS_LP	1708	-0.317	0.1325	-0.5768	-0.05723	-2.392	0.01688	0.2349	0.04195	0.02418
12	rs61953396:121600738:A:G	121587034	G	ADDxCHS_LP	1702	0.3231	0.1354	0.05768	0.5886	2.386	0.01715	0.7502	0.03924	0.02692
12	rs118049242:121628288:C:T	121587034	T	ADDxCHS_LP	1745	0.4712	0.2089	0.06182	0.8807	2.256	0.0242	0.02924	0.0124	0.003297
12	rs55868376:121563155:A:T	121587034	T	ADDxCHS_LP	1706	-0.1773	0.08046	-0.3349	-0.01955	-2.203	0.02773	0.6474	0.1172	0.02527
12	rs28360458:121622024:G:A	121587034	A	ADDxCHS_LP	1751	-0.1761	0.0803	-0.3335	-0.0187	-2.193	0.02845	0.4815	0.09203	0
12	exm1044184	121587034	G	ADDxCHS_LP	1751	-0.2276	0.1093	-0.4418	-0.01338	-2.082	0.03745	0.8539	0.06868	0
12	rs28969465:121568896:A:G	121587034	G	ADDxCHS_LP	1717	-0.2626	0.1266	-0.5107	-0.01444	-2.074	0.03822	0.4561	0.0507	0.01923
12	rs12310654:121563293:C:T	121587034	T	ADDxCHS_LP	1713	-0.1644	0.0808	-0.3228	-0.006089	-2.035	0.04197	0.816	0.1151	0.02143
12	rs12297280:121563386:A:T	121587034	T	ADDxCHS_LP	1713	-0.1644	0.0808	-0.3228	-0.006089	-2.035	0.04197	0.816	0.1151	0.02143
12	rs35694882:121563709:G:A	121587034	A	ADDxCHS_LP	1713	-0.1644	0.0808	-0.3228	-0.006089	-2.035	0.04197	0.816	0.1151	0.02143
12	rs71454678:121563923:G:A	121587034	A	ADDxCHS_LP	1713	-0.1644	0.0808	-0.3228	-0.006089	-2.035	0.04197	0.816	0.1151	0.02143
12	rs12821512:121564398:T:C	121587034	C	ADDxCHS_LP	1713	-0.1644	0.0808	-0.3228	-0.006089	-2.035	0.04197	0.8159	0.1149	0.02198
12	rs11065444:121564917:T:C	121587034	C	ADDxCHS_LP	1713	-0.1644	0.0808	-0.3228	-0.006089	-2.035	0.04197	0.816	0.1151	0.02143
12	rs12314721:121565757:C:T	121587034	T	ADDxCHS_LP	1713	-0.1644	0.0808	-0.3228	-0.006089	-2.035	0.04197	0.8159	0.1149	0.02198
12	rs657172:121568874:G:A	121587034	G	ADDxCHS_LP	1715	-0.2532	0.1265	-0.5011	-0.005283	-2.002	0.04547	0.4603	0.05104	0.02033
12	rs1136293:121629119:G:A	121587034	A	ADDxCHS_LP	1714	0.2065	0.1033	0.004082	0.409	1.999	0.04571	0.7284	0.07403	0.02033
12	rs12312648:121564391:C:T	121587034	T	ADDxCHS_LP	1712	-0.162	0.08105	-0.3208	-0.003118	-1.998	0.04583	0.816	0.1147	0.02253
12	rs12312695:121564463:C:T	121587034	T	ADDxCHS_LP	1712	-0.162	0.08105	-0.3208	-0.003118	-1.998	0.04583	0.816	0.1147	0.02253
12	rs12312758:121564615:C:A	121587034	A	ADDxCHS_LP	1712	-0.162	0.08105	-0.3208	-0.003118	-1.998	0.04583	0.816	0.1147	0.02253
12	rs9805004:121565870:C:T	121587034	T	ADDxCHS_LP	1712	-0.162	0.08105	-0.3208	-0.003118	-1.998	0.04583	0.816	0.1147	0.02253
12	rs12830607:121562482:A:G	121587034	G	ADDxCHS_LP	1717	-0.1585	0.08001	-0.3153	-0.001642	-1.98	0.04781	0.7339	0.1182	0.01923
12	rs9737637:121633437:A:G	121587034	G	ADDxCHS_LP	1716	0.1472	0.07449	0.001221	0.2932	1.976	0.04828	0.3516	0.1317	0.01978
12	rs12316059:121627464:T:A	121587034	A	ADDxCHS_LP	1716	0.2013	0.1037	-0.001872	0.4045	1.942	0.05231	0.7272	0.07311	0.01923
12	rs3751142:121622419:G:T	121587034	T	ADDxCHS_LP	1750	0.1936	0.1019	-0.006103	0.3932	1.9	0.05759	0.8649	0.07422	0.0005495
12	rs7312642:121620187:G:T	121587034	T	ADDxCHS_LP	1751	0.1933	0.1018	-0.006261	0.3929	1.898	0.0578	0.8649	0.07418	0
12	rs3751144	121587034	A	ADDxCHS_LP	1751	0.1933	0.1018	-0.006261	0.3929	1.898	0.0578	0.8649	0.07418	0
12	rs3751147:121613060:G:C	121587034	C	ADDxCHS_LP	1749	0.1929	0.1018	-0.006649	0.3925	1.895	0.0583	0.8649	0.07426	0.001099
12	rs7305883:121608775:G:A	121587034	A	ADDxCHS_LP	1750	0.1926	0.1018	-0.006941	0.3921	1.892	0.05869	0.8649	0.07422	0.0005495
12	exm1044253	121587034	C	ADDxCHS_LP	1750	0.1924	0.1019	-0.007302	0.3922	1.888	0.05915	0.8649	0.07394	0.0005495
12	rs28360446:121600140:G:A	121587034	A	ADDxCHS_LP	1728	-0.382	0.2024	-0.7787	0.01472	-1.887	0.0593	0.5552	0.02115	0.01264
12	rs78595509:121595453:T:C	121587034	C	ADDxCHS_LP	1733	0.4969	0.264	-0.02062	1.014	1.882	0.06002	1	0.01277	0.01044
12	rs520396:121569505:G:T	121587034	G	ADDxCHS_LP	1729	-0.1733	0.09232	-0.3543	0.007624	-1.877	0.06063	1	0.09794	0.01264
12	rs7132846:121614934:C:T	121587034	T	ADDxCHS_LP	1750	0.1901	0.1019	-0.009594	0.3897	1.866	0.06224	0.8649	0.07394	0.0005495
12	rs2116499:121584160:A:G	121587034	G	ADDxCHS_LP	1742	-0.17	0.09145	-0.3492	0.009276	-1.859	0.06326	0.7946	0.1002	0.004945
12	exm1044200	121587034	A	ADDxCHS_LP	1751	0.3705	0.1998	-0.0211	0.7622	1.854	0.06386	1	0.0206	0
12	rs3751146:121613090:G:A	121587034	A	ADDxCHS_LP	1748	0.1865	0.1021	-0.0135	0.3865	1.828	0.06776	1	0.07347	0.001648
12	rs58423269:121612364:T:A	121587034	A	ADDxCHS_LP	1749	0.1863	0.102	-0.01363	0.3863	1.826	0.06797	1	0.07343	0.001099
12	rs61953400:121614284:G:A	121587034	A	ADDxCHS_LP	1736	0.3336	0.1905	-0.03976	0.7069	1.751	0.08009	0.5823	0.0219	0.008791
12	rs76190743:121604252:A:G	121587034	G	ADDxCHS_LP	1730	-0.3449	0.2006	-0.7382	0.04835	-1.719	0.08579	0.5743	0.0217	0.01264
12	rs111337093:121602635:C:T	121587034	T	ADDxCHS_LP	1729	-0.3448	0.2007	-0.7382	0.04853	-1.718	0.08594	0.5745	0.02171	0.01319
12	rs76481706:121603294:T:C	121587034	C	ADDxCHS_LP	1729	-0.3448	0.2007	-0.7382	0.04853	-1.718	0.08594	0.5745	0.02171	0.01319
12	rs113838402:121601748:C:T	121587034	T	ADDxCHS_LP	1723	-0.3292	0.2005	-0.722	0.06371	-1.642	0.1007	0.5852	0.02207	0.01648
12	exm1044240	121587034	A	ADDxCHS_LP	1751	-0.2261	0.1431	-0.5065	0.05437	-1.58	0.1143	0.03427	0.01291	0
12	rs11065442:121563896:A:C	121587034	C	ADDxCHS_LP	1715	-0.106	0.07257	-0.2483	0.0362	-1.461	0.1442	0.1347	0.1601	0.02033
12	rs10849852:121631969:T:G	121587034	G	ADDxCHS_LP	1701	0.1236	0.08821	-0.04928	0.2965	1.401	0.1613	0.8119	0.1122	0.02802
12	psy_rs11615992	121587034	G	ADDxCHS_LP	1751	-0.09438	0.06829	-0.2282	0.03947	-1.382	0.1672	0.8735	0.1794	0
12	exm1044202	121587034	A	ADDxCHS_LP	1751	0.07184	0.05237	-0.0308	0.1745	1.372	0.1703	0.1568	0.4577	0
12	rs28969482:121622887:A:C	121587034	C	ADDxCHS_LP	1746	0.3039	0.2224	-0.1319	0.7397	1.367	0.1719	1	0.01736	0.002747
12	rs146784302:121588256:T:C	121587034	C	ADDxCHS_LP	1731	-0.3408	0.2521	-0.8349	0.1534	-1.352	0.1767	0.3018	0.01417	0.01099
12	rs1718134:121607891:G:A	121587034	G	ADDxCHS_LP	1751	0.06701	0.0518	-0.03453	0.1685	1.293	0.196	0.3023	0.4959	0
12	rs1963773:121601308:A:G	121587034	G	ADDxCHS_LP	1688	0.1311	0.1049	-0.07445	0.3367	1.25	0.2114	0.196	0.08034	0.03571
12	exm1044230	121587034	A	ADDxCHS_LP	1751	0.2618	0.2117	-0.1532	0.6768	1.236	0.2165	1	0.01869	0.0005495
12	rs12829218:121618391:A:G	121587034	G	ADDxCHS_LP	1736	-0.169	0.1376	-0.4386	0.1007	-1.228	0.2195	0.1861	0.0385	0.008242
12	rs11065475:121630438:A:G	121587034	G	ADDxCHS_LP	1697	0.08498	0.07129	-0.05475	0.2247	1.192	0.2334	0.2117	0.1584	0.03077
12	rs1653604:121611201:T:C	121587034	C	ADDxCHS_LP	1743	0.06361	0.05363	-0.0415	0.1687	1.186	0.2358	0.6722	0.4862	0.004396
12	rs2686371:121604724:A:G	121587034	G	ADDxCHS_LP	1699	-0.107	0.09061	-0.2846	0.07057	-1.181	0.2377	0.6322	0.08121	0.02912
12	rs11065472:121626221:G:A	121587034	A	ADDxCHS_LP	1684	-0.07186	0.06126	-0.1919	0.0482	-1.173	0.2409	0.01718	0.2668	0.03736
12	rs116952507:121620306:C:T	121587034	T	ADDxCHS_LP	1701	0.2049	0.1804	-0.1486	0.5584	1.136	0.2561	0.1839	0.02915	0.02912
12	rs79037236:121590747:G:A	121587034	A	ADDxCHS_LP	1710	0.1132	0.101	-0.08468	0.3111	1.121	0.2624	1	0.08132	0.02363
12	rs150489232:121589715:T:G	121587034	G	ADDxCHS_LP	1741	0.2497	0.2231	-0.1874	0.6869	1.12	0.263	0.3714	0.01603	0.006044
12	rs138309674:121589720:G:T	121587034	T	ADDxCHS_LP	1741	0.2497	0.2231	-0.1874	0.6869	1.12	0.263	0.3714	0.01603	0.006044
12	rs17435031:121600465:T:G	121587034	G	ADDxCHS_LP	1687	0.1175	0.1057	-0.08973	0.3247	1.111	0.2666	1	0.04706	0.03681
12	rs208291:121594170:G:A	121587034	A	ADDxCHS_LP	1733	0.108	0.09751	-0.08312	0.2991	1.108	0.2682	0.8838	0.08851	0.00989
12	rs641940:121567912:C:T	121587034	C	ADDxCHS_LP	1728	-0.08728	0.07919	-0.2425	0.06794	-1.102	0.2706	0.7032	0.145	0.01319
12	rs1653624:121622520:A:T	121587034	A	ADDxCHS_LP	1749	-0.1998	0.1836	-0.5597	0.16	-1.088	0.2766	0.57	0.02145	0.001099
12	rs1653613:121607647:G:T	121587034	G	ADDxCHS_LP	1749	-0.1994	0.1837	-0.5595	0.1607	-1.085	0.278	0.57	0.02145	0.001099
12	rs6489794:121597413:G:A	121587034	A	ADDxCHS_LP	1714	0.08639	0.07974	-0.06989	0.2427	1.083	0.2788	0.4062	0.1316	0.02088
12	rs1182946:121601893:A:C	121587034	C	ADDxCHS_LP	1742	-0.1997	0.1852	-0.5626	0.1633	-1.078	0.2811	0.5523	0.02098	0.004945
12	rs17526121:121603808:A:T	121587034	T	ADDxCHS_LP	1710	0.1068	0.1019	-0.09295	0.3065	1.048	0.2948	0.3347	0.08015	0.02308
12	rs55814439:121596786:C:T	121587034	T	ADDxCHS_LP	1733	0.1019	0.09758	-0.08933	0.2932	1.045	0.2964	0.8838	0.08828	0.01044
12	rs1653609:121605919:A:C	121587034	C	ADDxCHS_LP	1735	0.05406	0.05354	-0.05087	0.159	1.01	0.3127	0.6715	0.4878	0.008791
12	rs208278:121560664:G:A	121587034	G	ADDxCHS_LP	1715	-0.06743	0.06725	-0.1992	0.06438	-1.003	0.3162	0.0201	0.2056	0.02033
12	rs208279:121560724:T:A	121587034	T	ADDxCHS_LP	1715	-0.06743	0.06725	-0.1992	0.06438	-1.003	0.3162	0.0201	0.2056	0.02033
12	rs208282:121562104:G:A	121587034	G	ADDxCHS_LP	1715	-0.06743	0.06725	-0.1992	0.06438	-1.003	0.3162	0.0201	0.2056	0.02033
12	rs208283:121562135:G:A	121587034	G	ADDxCHS_LP	1715	-0.06743	0.06725	-0.1992	0.06438	-1.003	0.3162	0.0201	0.2056	0.02033
12	rs11065458:121598244:C:T	121587034	T	ADDxCHS_LP	1719	0.1488	0.1488	-0.1428	0.4404	1	0.3173	0.754	0.03943	0.01758
12	rs169632:121588545:T:C	121587034	C	ADDxCHS_LP	1707	-0.05941	0.06105	-0.1791	0.06025	-0.9731	0.3307	0.01478	0.2754	0.02527
12	rs11065474:121630348:A:G	121587034	G	ADDxCHS_LP	1678	0.06181	0.0642	-0.06401	0.1876	0.9629	0.3357	0.8324	0.2162	0.04066
12	rs11065450	121587034	A	ADDxCHS_LP	1751	-0.06519	0.06881	-0.2001	0.06968	-0.9474	0.3436	1	0.1907	0
12	rs12826364:121614324:G:A	121587034	A	ADDxCHS_LP	1707	-0.05687	0.06014	-0.1747	0.06101	-0.9455	0.3445	0.09172	0.2701	0.02473
12	rs79623919:121615641:C:T	121587034	T	ADDxCHS_LP	1740	0.05693	0.06106	-0.06274	0.1766	0.9324	0.3513	0.1151	0.2631	0.006044
12	rs208287:121587353:T:C	121587034	C	ADDxCHS_LP	1742	-0.05621	0.06076	-0.1753	0.06288	-0.9251	0.3551	0.01099	0.2739	0.004945
12	rs2567979:121631100:G:T	121587034	T	ADDxCHS_LP	1691	0.06712	0.0734	-0.07675	0.211	0.9144	0.3606	0.6744	0.1712	0.03407
12	rs75009692:121628267:C:T	121587034	T	ADDxCHS_LP	1729	-0.1128	0.1237	-0.3553	0.1297	-0.9119	0.3619	0.8128	0.05209	0.01374
12	rs11065473:121628709:G:T	121587034	T	ADDxCHS_LP	1713	0.06356	0.07029	-0.0742	0.2013	0.9043	0.366	0.3102	0.1687	0.02143
12	rs2857589:121604476:C:A	121587034	A	ADDxCHS_LP	1703	-0.08188	0.09281	-0.2638	0.1	-0.8822	0.3778	1	0.08159	0.02692
12	rs560422:121575924:G:A	121587034	G	ADDxCHS_LP	1738	0.08565	0.09713	-0.1047	0.276	0.8818	0.378	0.8838	0.08827	0.007143
12	rs12372746:121628052:A:G	121587034	G	ADDxCHS_LP	1712	0.062	0.07031	-0.07581	0.1998	0.8818	0.378	0.3538	0.1694	0.02198
12	rs169633:121594684:T:C	121587034	C	ADDxCHS_LP	1723	-0.05276	0.06102	-0.1724	0.06684	-0.8645	0.3874	0.007795	0.2762	0.01538
12	rs169631:121583751:C:G	121587034	G	ADDxCHS_LP	1731	-0.05217	0.06073	-0.1712	0.06687	-0.859	0.3905	0.01282	0.274	0.01154
12	rs144782841:121633581:C:G	121587034	G	ADDxCHS_LP	1712	0.06927	0.08151	-0.09049	0.229	0.8498	0.3955	0.04108	0.1185	0.02198
12	rs183283:121582240:G:A	121587034	A	ADDxCHS_LP	1732	-0.0515	0.06073	-0.1705	0.06752	-0.848	0.3965	0.01279	0.2742	0.01099
12	rs189989:121590354:T:C	121587034	C	ADDxCHS_LP	1729	-0.05166	0.06092	-0.1711	0.06774	-0.848	0.3966	0.007858	0.2756	0.01209
12	rs17512249:121564117:A:G	121587034	G	ADDxCHS_LP	1734	0.08206	0.09751	-0.1091	0.2732	0.8416	0.4001	1	0.08657	0.00989
12	rs115486488:121567731:T:G	121587034	G	ADDxCHS_LP	1734	0.08241	0.09804	-0.1097	0.2746	0.8406	0.4007	1	0.08652	0.009341
12	rs71454682:121612098:G:C	121587034	C	ADDxCHS_LP	1683	-0.0692	0.08319	-0.2322	0.09384	-0.8319	0.4056	0.7415	0.1236	0.03791
12	rs74892325:121633282:C:T	121587034	T	ADDxCHS_LP	1734	-0.09899	0.1194	-0.3331	0.1351	-0.8288	0.4073	0.8295	0.05771	0.00989
12	rs73218221:121567885:G:A	121587034	A	ADDxCHS_LP	1734	0.08043	0.09746	-0.1106	0.2714	0.8252	0.4094	1	0.08713	0.00989
12	rs28360439:121568201:T:C	121587034	C	ADDxCHS_LP	1734	0.08043	0.09746	-0.1106	0.2714	0.8252	0.4094	1	0.08713	0.00989
12	rs28969463:121568371:T:G	121587034	G	ADDxCHS_LP	1734	0.08043	0.09746	-0.1106	0.2714	0.8252	0.4094	1	0.08713	0.00989
12	rs74356556:121579290:G:C	121587034	C	ADDxCHS_LP	1743	0.07945	0.09698	-0.1106	0.2695	0.8192	0.4128	0.884	0.08858	0.004396
12	rs17434682:121579412:T:C	121587034	C	ADDxCHS_LP	1743	0.07945	0.09698	-0.1106	0.2695	0.8192	0.4128	0.884	0.08858	0.004396
12	rs56017922:121583828:G:A	121587034	A	ADDxCHS_LP	1743	0.07945	0.09698	-0.1106	0.2695	0.8192	0.4128	0.884	0.08858	0.004396
12	rs17434731:121583993:C:T	121587034	T	ADDxCHS_LP	1743	0.07945	0.09698	-0.1106	0.2695	0.8192	0.4128	0.884	0.08858	0.004396
12	rs7973360:121584681:C:T	121587034	T	ADDxCHS_LP	1743	0.07945	0.09698	-0.1106	0.2695	0.8192	0.4128	0.884	0.08858	0.004396
12	rs17434809:121585228:A:C	121587034	C	ADDxCHS_LP	1743	0.07945	0.09698	-0.1106	0.2695	0.8192	0.4128	0.884	0.08858	0.004396
12	rs17525767:121588125:C:T	121587034	T	ADDxCHS_LP	1743	0.07945	0.09698	-0.1106	0.2695	0.8192	0.4128	0.884	0.08858	0.004396
12	rs12819741:121613603:A:T	121587034	T	ADDxCHS_LP	1682	-0.06804	0.08313	-0.231	0.0949	-0.8184	0.4132	0.7417	0.1237	0.03846
12	exm1044264	121587034	G	ADDxCHS_LP	1751	0.05534	0.06824	-0.07841	0.1891	0.811	0.4175	0.6857	0.1758	0
12	rs113787960:121601299:A:G	121587034	G	ADDxCHS_LP	1716	-0.2107	0.2605	-0.7213	0.2998	-0.809	0.4186	1	0.01263	0.02143
12	rs7959194:121575987:G:A	121587034	A	ADDxCHS_LP	1740	0.07806	0.09713	-0.1123	0.2684	0.8036	0.4217	0.8838	0.08817	0.006044
12	rs34405253:121617378:C:G	121587034	G	ADDxCHS_LP	1751	-0.06818	0.08537	-0.2355	0.09915	-0.7986	0.4246	0.3903	0.09038	0
12	rs12301635:121624108:C:G	121587034	G	ADDxCHS_LP	1748	-0.06802	0.08546	-0.2355	0.09947	-0.796	0.4261	0.3892	0.09026	0.001648
12	rs28360442:121570940:G:C	121587034	C	ADDxCHS_LP	1686	-0.1449	0.1826	-0.5027	0.2129	-0.7939	0.4274	0.3997	0.02914	0.03846
12	rs117606904:121608442:G:A	121587034	A	ADDxCHS_LP	1739	0.07885	0.09935	-0.1159	0.2736	0.7936	0.4275	0.3052	0.0885	0.006593
12	rs73220266:121608663:G:C	121587034	C	ADDxCHS_LP	1739	0.07885	0.09935	-0.1159	0.2736	0.7936	0.4275	0.3052	0.0885	0.006593
12	rs56067598:121610687:G:C	121587034	C	ADDxCHS_LP	1739	0.07885	0.09935	-0.1159	0.2736	0.7936	0.4275	0.3052	0.0885	0.006593
12	rs523977:121569125:C:T	121587034	C	ADDxCHS_LP	1730	-0.05446	0.0695	-0.1907	0.08176	-0.7835	0.4334	0.6431	0.1877	0.01209
12	rs656612:121576652:C:A	121587034	C	ADDxCHS_LP	1720	-0.04751	0.06089	-0.1668	0.07183	-0.7803	0.4353	0.008552	0.2718	0.01758
12	rs2857587:121602515:G:A	121587034	A	ADDxCHS_LP	1709	-0.0714	0.09202	-0.2518	0.109	-0.776	0.4379	1	0.08329	0.02363
12	rs2051551:121602628:T:C	121587034	C	ADDxCHS_LP	1709	-0.0714	0.09202	-0.2518	0.109	-0.776	0.4379	1	0.08329	0.02363
12	rs671684:121577778:G:A	121587034	A	ADDxCHS_LP	1731	-0.04703	0.06066	-0.1659	0.07185	-0.7754	0.4382	0.01071	0.2738	0.01154
12	rs74567697:121614677:G:T	121587034	T	ADDxCHS_LP	1727	0.1951	0.2565	-0.3076	0.6977	0.7607	0.447	1	0.01114	0.01374
12	rs2051550:121602469:C:T	121587034	T	ADDxCHS_LP	1705	-0.06937	0.0921	-0.2499	0.1111	-0.7533	0.4514	1	0.08347	0.02582
12	rs2393799:121570012:C:T	121587034	T	ADDxCHS_LP	1682	-0.04791	0.06364	-0.1727	0.07682	-0.7529	0.4516	0.0749	0.2376	0.04011
12	rs12821688:121608585:A:T	121587034	T	ADDxCHS_LP	1750	-0.06344	0.08566	-0.2313	0.1045	-0.7405	0.4591	0.389	0.09016	0.0005495
12	rs12321707:121609494:C:T	121587034	T	ADDxCHS_LP	1750	-0.06344	0.08566	-0.2313	0.1045	-0.7405	0.4591	0.389	0.09016	0.0005495
12	rs3751145:121630562:G:A	121587034	A	ADDxCHS_LP	1733	-0.0898	0.1229	-0.3307	0.1511	-0.7307	0.4651	1	0.05441	0.01044
12	rs113810203:121627872:G:A	121587034	A	ADDxCHS_LP	1734	-0.08958	0.1229	-0.3305	0.1514	-0.7286	0.4663	1	0.05411	0.00989
12	rs208298:121602238:G:A	121587034	A	ADDxCHS_LP	1723	-0.04317	0.05967	-0.1601	0.07378	-0.7234	0.4695	0.2771	0.3189	0.01538
12	rs112956506:121629032:G:A	121587034	A	ADDxCHS_LP	1735	-0.08834	0.1228	-0.329	0.1524	-0.7194	0.472	1	0.05435	0.009341
12	rs208290:121594056:G:A	121587034	A	ADDxCHS_LP	1725	-0.04415	0.06138	-0.1645	0.07615	-0.7193	0.4721	0.009046	0.2747	0.01484
12	rs12304035	121587034	A	ADDxCHS_LP	1750	-0.06099	0.08513	-0.2278	0.1059	-0.7165	0.4738	0.3922	0.09071	0.0005495
12	rs112265934:121621699:C:T	121587034	T	ADDxCHS_LP	1737	-0.08597	0.1218	-0.3247	0.1527	-0.7059	0.4803	1	0.05426	0.007692
12	rs77594915:121627068:C:T	121587034	T	ADDxCHS_LP	1732	-0.08676	0.1232	-0.3282	0.1546	-0.7044	0.4813	1	0.05361	0.01099
12	rs79890533:121601021:C:T	121587034	T	ADDxCHS_LP	1717	-0.1131	0.1653	-0.437	0.2108	-0.6844	0.4938	1	0.03083	0.01978
12	rs2686385:121628027:T:C	121587034	C	ADDxCHS_LP	1689	-0.04515	0.06607	-0.1746	0.08434	-0.6834	0.4944	0.003284	0.2258	0.03516
12	rs61953398:121610161:G:A	121587034	A	ADDxCHS_LP	1730	0.07624	0.112	-0.1434	0.2958	0.6804	0.4963	0.72	0.03335	0.01154
12	rs12366304:121615629:C:G	121587034	G	ADDxCHS_LP	1744	0.04653	0.06847	-0.08766	0.1807	0.6796	0.4969	0.5681	0.1746	0.003846
12	rs7309886:121563267:T:A	121587034	A	ADDxCHS_LP	1724	-0.0417	0.06237	-0.1639	0.08054	-0.6686	0.5038	0.01176	0.25	0.01538
12	rs2686372:121605826:A:G	121587034	G	ADDxCHS_LP	1729	-0.08088	0.122	-0.32	0.1583	-0.6629	0.5075	1	0.05451	0.01209
12	rs17434647:121579024:T:G	121587034	G	ADDxCHS_LP	1693	-0.05458	0.08334	-0.2179	0.1088	-0.6549	0.5126	0.1218	0.1035	0.03407
12	rs147798098:121589199:C:T	121587034	T	ADDxCHS_LP	1692	-0.05456	0.08337	-0.218	0.1088	-0.6544	0.5129	0.1221	0.1036	0.03516
12	rs2857588:121604325:C:T	121587034	T	ADDxCHS_LP	1710	-0.05952	0.09242	-0.2407	0.1216	-0.6439	0.5197	1	0.08268	0.02308
12	rs208299:121602381:C:T	121587034	T	ADDxCHS_LP	1744	-0.03654	0.05888	-0.152	0.07886	-0.6206	0.5349	0.3621	0.3235	0.003846
12	rs208300:121602420:C:T	121587034	T	ADDxCHS_LP	1744	-0.03654	0.05888	-0.152	0.07886	-0.6206	0.5349	0.3621	0.3235	0.003846
12	rs208301:121602534:A:G	121587034	G	ADDxCHS_LP	1744	-0.03654	0.05888	-0.152	0.07886	-0.6206	0.5349	0.3621	0.3235	0.003846
12	rs208303:121602825:A:G	121587034	G	ADDxCHS_LP	1744	-0.03654	0.05888	-0.152	0.07886	-0.6206	0.5349	0.3621	0.3235	0.003846
12	rs208304:121603053:T:C	121587034	C	ADDxCHS_LP	1744	-0.03654	0.05888	-0.152	0.07886	-0.6206	0.5349	0.3621	0.3235	0.003846
12	rs507085:121603118:T:C	121587034	C	ADDxCHS_LP	1744	-0.03654	0.05888	-0.152	0.07886	-0.6206	0.5349	0.3621	0.3235	0.003846
12	rs654856:121603122:C:A	121587034	A	ADDxCHS_LP	1744	-0.03654	0.05888	-0.152	0.07886	-0.6206	0.5349	0.3621	0.3235	0.003846
12	rs208305:121603469:A:C	121587034	C	ADDxCHS_LP	1744	-0.03654	0.05888	-0.152	0.07886	-0.6206	0.5349	0.3621	0.3235	0.003846
12	rs208306:121603745:T:G	121587034	G	ADDxCHS_LP	1744	-0.03654	0.05888	-0.152	0.07886	-0.6206	0.5349	0.3621	0.3235	0.003846
12	rs208307:121603856:C:G	121587034	G	ADDxCHS_LP	1744	-0.03654	0.05888	-0.152	0.07886	-0.6206	0.5349	0.3621	0.3235	0.003846
12	rs208308:121604126:A:G	121587034	G	ADDxCHS_LP	1744	-0.03654	0.05888	-0.152	0.07886	-0.6206	0.5349	0.3621	0.3235	0.003846
12	rs208309:121604135:A:T	121587034	T	ADDxCHS_LP	1744	-0.03654	0.05888	-0.152	0.07886	-0.6206	0.5349	0.3621	0.3235	0.003846
12	rs78930509:121604147:A:C	121587034	C	ADDxCHS_LP	1744	-0.03654	0.05888	-0.152	0.07886	-0.6206	0.5349	0.3621	0.3235	0.003846
12	rs208310:121604250:G:C	121587034	C	ADDxCHS_LP	1744	-0.03654	0.05888	-0.152	0.07886	-0.6206	0.5349	0.3621	0.3235	0.003846
12	rs113760750:121618715:C:T	121587034	T	ADDxCHS_LP	1738	-0.0748	0.1217	-0.3134	0.1638	-0.6144	0.539	1	0.05451	0.007143
12	rs208280:121561052:C:T	121587034	C	ADDxCHS_LP	1725	-0.03739	0.06227	-0.1594	0.08465	-0.6004	0.5483	0.01417	0.251	0.01484
12	rs500930:121573997:T:C	121587034	T	ADDxCHS_LP	1686	-0.03741	0.06267	-0.1602	0.08542	-0.5969	0.5506	0.01656	0.2544	0.03791
12	rs591874:121571465:C:A	121587034	C	ADDxCHS_LP	1722	-0.03681	0.06227	-0.1589	0.08524	-0.5911	0.5546	0.01995	0.2508	0.01648
12	rs208284:121563016:C:T	121587034	C	ADDxCHS_LP	1726	-0.03634	0.06228	-0.1584	0.08572	-0.5836	0.5596	0.01416	0.2508	0.01429
12	rs1183296:121573636:A:G	121587034	A	ADDxCHS_LP	1710	-0.03587	0.0626	-0.1586	0.08682	-0.5731	0.5667	0.01092	0.2476	0.02363
12	rs10849850:121589462:A:G	121587034	G	ADDxCHS_LP	1739	0.07807	0.1373	-0.1909	0.3471	0.5688	0.5696	0.5475	0.04148	0.006593
12	rs685019:121570476:A:G	121587034	A	ADDxCHS_LP	1721	-0.03541	0.06234	-0.1576	0.08677	-0.5681	0.57	0.0233	0.2506	0.01758
12	rs10849849:121586395:A:G	121587034	G	ADDxCHS_LP	1743	0.07684	0.1371	-0.1919	0.3456	0.5604	0.5753	0.5469	0.04139	0.004396
12	rs11065452:121581982:G:T	121587034	T	ADDxCHS_LP	1743	0.07517	0.1373	-0.194	0.3443	0.5474	0.5842	0.5432	0.04111	0.004396
12	rs11065453:121581983:C:T	121587034	T	ADDxCHS_LP	1743	0.07517	0.1373	-0.194	0.3443	0.5474	0.5842	0.5432	0.04111	0.004396
12	rs10849848:121582048:T:C	121587034	C	ADDxCHS_LP	1743	0.07517	0.1373	-0.194	0.3443	0.5474	0.5842	0.5432	0.04111	0.004396
12	rs75268007:121627748:C:G	121587034	G	ADDxCHS_LP	1719	0.04312	0.07949	-0.1127	0.1989	0.5425	0.5875	0.07741	0.1315	0.01813
12	rs79362551:121579526:G:A	121587034	A	ADDxCHS_LP	1742	0.07468	0.1379	-0.1956	0.3449	0.5416	0.5882	0.5333	0.04031	0.004945
12	exm1044272	121587034	C	ADDxCHS_LP	1751	-0.03547	0.06569	-0.1642	0.09328	-0.54	0.5893	0.7644	0.1942	0
12	rs73220272:121614227:T:C	121587034	C	ADDxCHS_LP	1742	-0.04761	0.08906	-0.2222	0.1269	-0.5345	0.593	0.6557	0.08669	0.004945
12	rs34481602:121616464:G:A	121587034	A	ADDxCHS_LP	1742	-0.04761	0.08906	-0.2222	0.1269	-0.5345	0.593	0.6557	0.08669	0.004945
12	rs66850672:121619834:T:C	121587034	C	ADDxCHS_LP	1742	-0.04761	0.08906	-0.2222	0.1269	-0.5345	0.593	0.6557	0.08669	0.004945
12	rs10849851:121596644:A:G	121587034	G	ADDxCHS_LP	1725	0.07301	0.1374	-0.1962	0.3422	0.5315	0.5951	0.5459	0.04153	0.01429
12	rs12815078:121622007:A:G	121587034	G	ADDxCHS_LP	1741	-0.04702	0.08905	-0.2216	0.1275	-0.5281	0.5975	0.6558	0.08674	0.005495
12	rs501167:121574089:A:G	121587034	A	ADDxCHS_LP	1717	-0.03285	0.06236	-0.1551	0.08938	-0.5267	0.5985	0.01947	0.2504	0.02033
12	rs56297690:121618568:C:G	121587034	G	ADDxCHS_LP	1741	0.05168	0.1001	-0.1444	0.2478	0.5165	0.6056	0.3725	0.08702	0.005495
12	rs208311	121587034	G	ADDxCHS_LP	1751	-0.02988	0.05853	-0.1446	0.08484	-0.5106	0.6097	0.3922	0.3245	0
12	rs1614313:121600692:G:A	121587034	A	ADDxCHS_LP	1744	-0.08899	0.1888	-0.459	0.281	-0.4714	0.6374	1	0.01986	0.003846
12	rs1169737:121600294:C:T	121587034	T	ADDxCHS_LP	1746	-0.08885	0.1887	-0.4586	0.2809	-0.4709	0.6378	1	0.01983	0.002747
12	rs61953399:121614248:C:T	121587034	T	ADDxCHS_LP	1738	0.03087	0.06879	-0.104	0.1657	0.4488	0.6537	0.6204	0.1721	0.007143
12	rs208292:121596191:A:G	121587034	G	ADDxCHS_LP	1721	0.06149	0.1372	-0.2075	0.3304	0.4481	0.6541	0.5504	0.0419	0.01648
12	rs684201:121570343:A:G	121587034	A	ADDxCHS_LP	1740	0.06144	0.1378	-0.2087	0.3315	0.4458	0.6558	0.5367	0.04063	0.006044
12	rs112803307:121605508:A:G	121587034	G	ADDxCHS_LP	1716	-0.06654	0.1499	-0.3604	0.2273	-0.4438	0.6573	0.4659	0.03453	0.02143
12	rs1718124	121587034	C	ADDxCHS_LP	1751	-0.03827	0.08777	-0.2103	0.1338	-0.436	0.6629	0.8772	0.08297	0
12	rs73220279:121624309:C:T	121587034	T	ADDxCHS_LP	1736	0.04212	0.1015	-0.1569	0.2411	0.4148	0.6783	0.2313	0.0856	0.008242
12	rs1653585:121593355:C:A	121587034	A	ADDxCHS_LP	1750	-0.03604	0.08794	-0.2084	0.1363	-0.4098	0.682	1	0.08246	0.0005495
12	rs1653584:121593371:C:T	121587034	T	ADDxCHS_LP	1750	-0.03604	0.08794	-0.2084	0.1363	-0.4098	0.682	1	0.08246	0.0005495
12	rs1718162:121597631:G:A	121587034	A	ADDxCHS_LP	1750	-0.03604	0.08794	-0.2084	0.1363	-0.4098	0.682	1	0.08246	0.0005495
12	rs1794887:121598565:G:A	121587034	A	ADDxCHS_LP	1750	-0.03604	0.08794	-0.2084	0.1363	-0.4098	0.682	1	0.08246	0.0005495
12	rs1653583:121598652:G:A	121587034	A	ADDxCHS_LP	1750	-0.03604	0.08794	-0.2084	0.1363	-0.4098	0.682	1	0.08246	0.0005495
12	rs2686369:121590949:C:T	121587034	T	ADDxCHS_LP	1749	-0.03562	0.08793	-0.208	0.1367	-0.405	0.6855	1	0.08251	0.001099
12	rs1169738:121584410:G:A	121587034	A	ADDxCHS_LP	1738	-0.06947	0.1798	-0.4218	0.2828	-0.3865	0.6992	1	0.02241	0.007143
12	rs1169715:121578332:G:A	121587034	A	ADDxCHS_LP	1748	-0.07063	0.1879	-0.4389	0.2976	-0.3759	0.7071	1	0.02009	0.001648
12	rs11065445:121568945:C:G	121587034	G	ADDxCHS_LP	1742	0.05112	0.138	-0.2193	0.3216	0.3705	0.711	0.5333	0.04031	0.004945
12	rs3900976:121571221:C:T	121587034	T	ADDxCHS_LP	1742	0.05112	0.138	-0.2193	0.3216	0.3705	0.711	0.5333	0.04031	0.004945
12	rs2393800:121571779:G:A	121587034	A	ADDxCHS_LP	1742	0.05112	0.138	-0.2193	0.3216	0.3705	0.711	0.5333	0.04031	0.004945
12	rs7310821:121567185:C:T	121587034	T	ADDxCHS_LP	1731	0.04729	0.137	-0.2212	0.3158	0.3453	0.7299	0.2407	0.04194	0.01099
12	rs1718161:121627458:A:G	121587034	G	ADDxCHS_LP	1687	-0.02471	0.07292	-0.1676	0.1182	-0.3389	0.7347	0.04128	0.1689	0.03571
12	rs369906318:121575925:C:T	121587034	T	ADDxCHS_LP	1727	0.08748	0.2651	-0.4322	0.6072	0.3299	0.7415	1	0.01253	0.01319
12	rs1975124:121628224:G:T	121587034	T	ADDxCHS_LP	1667	0.01912	0.05795	-0.09446	0.1327	0.33	0.7415	0.01437	0.4017	0.04725
12	rs504677:121605189:C:T	121587034	T	ADDxCHS_LP	1668	0.01856	0.05684	-0.09284	0.13	0.3266	0.744	0.07564	0.4183	0.0478
12	rs11065441:121560971:T:C	121587034	C	ADDxCHS_LP	1745	0.04478	0.1375	-0.2248	0.3143	0.3256	0.7448	0.5394	0.04079	0.003297
12	rs7313004:121562854:C:T	121587034	T	ADDxCHS_LP	1745	0.04478	0.1375	-0.2248	0.3143	0.3256	0.7448	0.5394	0.04079	0.003297
12	rs3861798:121562036:T:C	121587034	C	ADDxCHS_LP	1743	0.04448	0.1375	-0.2251	0.314	0.3235	0.7464	0.5396	0.04084	0.004396
12	exm1044228	121587034	A	ADDxCHS_LP	1751	-0.01959	0.06095	-0.1391	0.09988	-0.3214	0.748	0.4678	0.2308	0
12	rs3891262:121563481:C:T	121587034	T	ADDxCHS_LP	1737	0.04416	0.1375	-0.2253	0.3136	0.3212	0.7481	0.5405	0.04097	0.007692
12	rs2859393:121596959:C:T	121587034	T	ADDxCHS_LP	1736	-0.05522	0.1795	-0.407	0.2966	-0.3076	0.7584	1	0.02244	0.008242
12	rs11065443:121564091:G:T	121587034	T	ADDxCHS_LP	1713	0.03654	0.1372	-0.2324	0.3055	0.2663	0.79	0.5563	0.04242	0.02198
12	rs657995:121576992:G:C	121587034	C	ADDxCHS_LP	1730	0.02121	0.08821	-0.1517	0.1941	0.2404	0.81	0.8762	0.08287	0.01209
12	rs672140:121577847:T:C	121587034	C	ADDxCHS_LP	1730	0.02121	0.08821	-0.1517	0.1941	0.2404	0.81	0.8762	0.08287	0.01209
12	rs2567990:121610411:A:G	121587034	A	ADDxCHS_LP	1720	0.02977	0.1405	-0.2457	0.3052	0.2118	0.8323	0.7664	0.04108	0.01703
12	rs2568003:121621817:A:G	121587034	G	ADDxCHS_LP	1740	-0.01163	0.05743	-0.1242	0.1009	-0.2026	0.8395	0.667	0.3228	0.006044
12	rs2686379:121617260:G:A	121587034	A	ADDxCHS_LP	1749	0.01091	0.05646	-0.09975	0.1216	0.1933	0.8468	0.01757	0.4109	0.001099
12	rs187319818:121624580:G:A	121587034	A	ADDxCHS_LP	1721	-0.03603	0.1869	-0.4023	0.3302	-0.1928	0.8471	0.08609	0.01678	0.01758
12	rs208288:121588088:G:C	121587034	C	ADDxCHS_LP	1746	-0.01694	0.08826	-0.1899	0.1561	-0.1919	0.8479	1	0.08209	0.002747
12	exm1044252	121587034	A	ADDxCHS_LP	1751	0.01087	0.05669	-0.1002	0.122	0.1917	0.848	0.01179	0.411	0
12	rs117048777:121573621:C:T	121587034	T	ADDxCHS_LP	1714	0.0198	0.1035	-0.183	0.2226	0.1914	0.8482	1	0.05418	0.02143
12	rs2567999:121619521:A:G	121587034	G	ADDxCHS_LP	1749	0.01033	0.05649	-0.1004	0.1211	0.1829	0.8549	0.01757	0.4109	0.001099
12	rs2568001:121619974:A:C	121587034	C	ADDxCHS_LP	1749	0.01033	0.05649	-0.1004	0.1211	0.1829	0.8549	0.01757	0.4109	0.001099
12	rs11065471:121621245:G:A	121587034	A	ADDxCHS_LP	1749	0.01033	0.05649	-0.1004	0.1211	0.1829	0.8549	0.01757	0.4109	0.001099
12	rs2567985:121614534:A:G	121587034	G	ADDxCHS_LP	1747	0.01023	0.05655	-0.1006	0.1211	0.1809	0.8565	0.01747	0.4105	0.002198
12	rs2568002:121621737:A:G	121587034	G	ADDxCHS_LP	1750	0.009837	0.05648	-0.1009	0.1205	0.1742	0.8618	0.0155	0.4109	0.0005495
12	rs2915641:121620766:A:G	121587034	G	ADDxCHS_LP	1747	0.009625	0.0565	-0.1011	0.1204	0.1703	0.8648	0.02004	0.4113	0.002198
12	rs1621388:121622563:G:A	121587034	A	ADDxCHS_LP	1751	0.009489	0.05651	-0.1013	0.1202	0.1679	0.8667	0.01546	0.411	0
12	rs1718160:121611350:T:C	121587034	C	ADDxCHS_LP	1746	0.008857	0.05652	-0.1019	0.1196	0.1567	0.8755	0.01998	0.4107	0.002747
12	rs669547:121577284:T:C	121587034	C	ADDxCHS_LP	1731	0.01348	0.08783	-0.1587	0.1856	0.1535	0.878	0.7582	0.08338	0.01154
12	rs1718108:121618665:G:A	121587034	A	ADDxCHS_LP	1748	0.008059	0.05649	-0.1027	0.1188	0.1427	0.8866	0.02272	0.4111	0.001648
12	rs2567986:121614352:A:G	121587034	G	ADDxCHS_LP	1747	0.007974	0.05652	-0.1028	0.1188	0.1411	0.8878	0.01994	0.4108	0.002198
12	rs1653598:121615283:T:C	121587034	C	ADDxCHS_LP	1750	0.007943	0.0565	-0.1028	0.1187	0.1406	0.8882	0.02007	0.4112	0.0005495
12	rs11065468:121615369:T:C	121587034	C	ADDxCHS_LP	1750	0.007943	0.0565	-0.1028	0.1187	0.1406	0.8882	0.02007	0.4112	0.0005495
12	rs7137047:121615786:G:C	121587034	C	ADDxCHS_LP	1750	0.007943	0.0565	-0.1028	0.1187	0.1406	0.8882	0.02007	0.4112	0.0005495
12	rs11065469:121616456:G:A	121587034	A	ADDxCHS_LP	1750	0.007943	0.0565	-0.1028	0.1187	0.1406	0.8882	0.02007	0.4112	0.0005495
12	rs11065470:121616467:T:C	121587034	C	ADDxCHS_LP	1750	0.007943	0.0565	-0.1028	0.1187	0.1406	0.8882	0.02007	0.4112	0.0005495
12	rs2567997:121617272:C:T	121587034	T	ADDxCHS_LP	1750	0.007943	0.0565	-0.1028	0.1187	0.1406	0.8882	0.02007	0.4112	0.0005495
12	rs35734276:121617386:T:C	121587034	C	ADDxCHS_LP	1750	0.007943	0.0565	-0.1028	0.1187	0.1406	0.8882	0.02007	0.4112	0.0005495
12	rs2686380:121617707:C:T	121587034	T	ADDxCHS_LP	1750	0.007943	0.0565	-0.1028	0.1187	0.1406	0.8882	0.02007	0.4112	0.0005495
12	rs891781:121618438:C:T	121587034	T	ADDxCHS_LP	1750	0.007943	0.0565	-0.1028	0.1187	0.1406	0.8882	0.02007	0.4112	0.0005495
12	rs1718107:121618762:A:G	121587034	G	ADDxCHS_LP	1750	0.007943	0.0565	-0.1028	0.1187	0.1406	0.8882	0.02007	0.4112	0.0005495
12	rs2567991:121610489:A:G	121587034	G	ADDxCHS_LP	1749	0.007859	0.05653	-0.1029	0.1187	0.139	0.8894	0.01757	0.4109	0.001099
12	rs1653605:121611055:A:C	121587034	C	ADDxCHS_LP	1749	0.007859	0.05653	-0.1029	0.1187	0.139	0.8894	0.01757	0.4109	0.001099
12	rs1653603:121611281:A:G	121587034	G	ADDxCHS_LP	1749	0.007859	0.05653	-0.1029	0.1187	0.139	0.8894	0.01757	0.4109	0.001099
12	rs1653602:121611635:A:G	121587034	G	ADDxCHS_LP	1749	0.007859	0.05653	-0.1029	0.1187	0.139	0.8894	0.01757	0.4109	0.001099
12	rs2686375:121611929:T:C	121587034	C	ADDxCHS_LP	1749	0.007859	0.05653	-0.1029	0.1187	0.139	0.8894	0.01757	0.4109	0.001099
12	rs1653601:121613695:T:C	121587034	C	ADDxCHS_LP	1749	0.007859	0.05653	-0.1029	0.1187	0.139	0.8894	0.01757	0.4109	0.001099
12	rs2686376:121614337:T:C	121587034	C	ADDxCHS_LP	1749	0.007859	0.05653	-0.1029	0.1187	0.139	0.8894	0.01757	0.4109	0.001099
12	rs2686377:121614338:G:A	121587034	A	ADDxCHS_LP	1749	0.007859	0.05653	-0.1029	0.1187	0.139	0.8894	0.01757	0.4109	0.001099
12	rs2686378:121614536:G:A	121587034	A	ADDxCHS_LP	1749	0.007859	0.05653	-0.1029	0.1187	0.139	0.8894	0.01757	0.4109	0.001099
12	rs1626329:121622023:C:T	121587034	T	ADDxCHS_LP	1748	0.007846	0.05654	-0.103	0.1187	0.1388	0.8896	0.0134	0.4103	0.001648
12	rs2686384:121625091:G:A	121587034	A	ADDxCHS_LP	1740	0.007487	0.05647	-0.1032	0.1182	0.1326	0.8945	0.02232	0.4091	0.006044
12	rs7137837:121613046:C:T	121587034	T	ADDxCHS_LP	1739	-0.008646	0.06961	-0.1451	0.1278	-0.1242	0.9012	0.1509	0.1795	0.006593
12	rs2708099:121563794:G:C	121587034	C	ADDxCHS_LP	1733	-0.02056	0.1934	-0.3996	0.3585	-0.1063	0.9154	1	0.01942	0.00989
12	rs594423:121579955:G:A	121587034	A	ADDxCHS_LP	1733	-0.008831	0.0881	-0.1815	0.1638	-0.1002	0.9202	1	0.08273	0.01044
12	rs607094:121580464:T:C	121587034	C	ADDxCHS_LP	1733	-0.008831	0.0881	-0.1815	0.1638	-0.1002	0.9202	1	0.08273	0.01044
12	rs487417:121580541:C:T	121587034	T	ADDxCHS_LP	1733	-0.008831	0.0881	-0.1815	0.1638	-0.1002	0.9202	1	0.08273	0.01044
12	rs2567988:121608273:C:T	121587034	T	ADDxCHS_LP	1751	0.005631	0.05632	-0.1047	0.116	0.09999	0.9204	0.02021	0.4115	0
12	rs1618709:121606917:C:T	121587034	T	ADDxCHS_LP	1751	0.005596	0.05631	-0.1048	0.116	0.09937	0.9209	0.0228	0.4107	0
12	rs1718125:121593019:C:T	121587034	T	ADDxCHS_LP	1728	-0.007073	0.07796	-0.1599	0.1457	-0.09072	0.9277	0.6643	0.1244	0.01264
12	rs35646440:121580985:G:A	121587034	A	ADDxCHS_LP	1727	-0.006914	0.08777	-0.1789	0.1651	-0.07877	0.9372	1	0.08329	0.01374
12	rs1718130:121605954:G:A	121587034	A	ADDxCHS_LP	1748	0.004347	0.05641	-0.1062	0.1149	0.07706	0.9386	0.01761	0.4117	0.001648
12	rs140031782:121604726:G:A	121587034	A	ADDxCHS_LP	1700	0.01387	0.1802	-0.3394	0.3671	0.07696	0.9387	0.6358	0.0269	0.02967
12	rs2857590:121606059:C:A	121587034	A	ADDxCHS_LP	1751	0.004139	0.05633	-0.1063	0.1145	0.07347	0.9414	0.01769	0.4113	0
12	rs1718131:121606319:G:A	121587034	A	ADDxCHS_LP	1751	0.004139	0.05633	-0.1063	0.1145	0.07347	0.9414	0.01769	0.4113	0
12	rs1718132:121606350:G:T	121587034	T	ADDxCHS_LP	1751	0.004139	0.05633	-0.1063	0.1145	0.07347	0.9414	0.01769	0.4113	0
12	rs1619628:121607052:A:G	121587034	G	ADDxCHS_LP	1751	0.004139	0.05633	-0.1063	0.1145	0.07347	0.9414	0.01769	0.4113	0
12	rs1653612:121607056:C:T	121587034	T	ADDxCHS_LP	1751	0.004139	0.05633	-0.1063	0.1145	0.07347	0.9414	0.01769	0.4113	0
12	rs2857591:121607340:C:T	121587034	T	ADDxCHS_LP	1751	0.004139	0.05633	-0.1063	0.1145	0.07347	0.9414	0.01769	0.4113	0
12	rs2857592:121607344:A:G	121587034	G	ADDxCHS_LP	1751	0.004139	0.05633	-0.1063	0.1145	0.07347	0.9414	0.01769	0.4113	0
12	rs1653614:121607795:A:G	121587034	G	ADDxCHS_LP	1751	0.004139	0.05633	-0.1063	0.1145	0.07347	0.9414	0.01769	0.4113	0
12	rs1718133:121607861:G:A	121587034	A	ADDxCHS_LP	1751	0.004139	0.05633	-0.1063	0.1145	0.07347	0.9414	0.01769	0.4113	0
12	rs1718135:121607987:G:A	121587034	A	ADDxCHS_LP	1751	0.004139	0.05633	-0.1063	0.1145	0.07347	0.9414	0.01769	0.4113	0
12	rs1653616:121608556:G:A	121587034	A	ADDxCHS_LP	1751	0.004139	0.05633	-0.1063	0.1145	0.07347	0.9414	0.01769	0.4113	0
12	rs1653618:121608856:C:T	121587034	T	ADDxCHS_LP	1751	0.004139	0.05633	-0.1063	0.1145	0.07347	0.9414	0.01769	0.4113	0
12	rs2567989:121608908:G:A	121587034	A	ADDxCHS_LP	1751	0.004139	0.05633	-0.1063	0.1145	0.07347	0.9414	0.01769	0.4113	0
12	rs1718137:121609813:C:T	121587034	T	ADDxCHS_LP	1751	0.004139	0.05633	-0.1063	0.1145	0.07347	0.9414	0.01769	0.4113	0
12	rs2686373:121609944:G:A	121587034	A	ADDxCHS_LP	1751	0.004139	0.05633	-0.1063	0.1145	0.07347	0.9414	0.01769	0.4113	0
12	rs2686374:121609953:T:C	121587034	C	ADDxCHS_LP	1751	0.004139	0.05633	-0.1063	0.1145	0.07347	0.9414	0.01769	0.4113	0
12	rs622937:121581738:T:C	121587034	C	ADDxCHS_LP	1732	0.006149	0.08812	-0.1666	0.1789	0.06977	0.9444	1	0.08333	0.01099
12	rs1169714:121577612:A:G	121587034	G	ADDxCHS_LP	1728	0.005968	0.08861	-0.1677	0.1796	0.06735	0.9463	0.8755	0.08213	0.01319
12	rs608425:121580753:G:A	121587034	A	ADDxCHS_LP	1732	-0.004861	0.08845	-0.1782	0.1685	-0.05496	0.9562	1	0.0825	0.01099
12	rs1718136	121587034	G	ADDxCHS_LP	1751	0.002852	0.05631	-0.1075	0.1132	0.05065	0.9596	0.02021	0.4115	0
12	rs1653611:121606760:A:G	121587034	G	ADDxCHS_LP	1748	0.002697	0.05633	-0.1077	0.1131	0.04789	0.9618	0.02014	0.4128	0.001648
12	rs531095:121605756:T:C	121587034	C	ADDxCHS_LP	1738	0.002247	0.05645	-0.1084	0.1129	0.0398	0.9683	0.02543	0.412	0.007692
12	rs73421551:121561221:C:T	121587034	T	ADDxCHS_LP	1719	0.003888	0.1022	-0.1964	0.2042	0.03804	0.9697	1	0.05736	0.01813
12	rs73421553:121561921:C:T	121587034	T	ADDxCHS_LP	1719	0.003888	0.1022	-0.1964	0.2042	0.03804	0.9697	1	0.05736	0.01813
12	rs11615889:121609733:C:T	121587034	T	ADDxCHS_LP	1674	-0.007012	0.1856	-0.3708	0.3568	-0.03778	0.9699	0.5958	0.0227	0.04396
12	rs208302:121602760:G:A	121587034	A	ADDxCHS_LP	1701	0.002302	0.06422	-0.1236	0.1282	0.03585	0.9714	0.8933	0.2304	0.02802
12	rs590477:121579078:A:G	121587034	G	ADDxCHS_LP	1733	0.002079	0.08778	-0.17	0.1741	0.02368	0.9811	1	0.08356	0.01044
12	rs592340:121579516:G:C	121587034	C	ADDxCHS_LP	1733	0.002079	0.08778	-0.17	0.1741	0.02368	0.9811	1	0.08356	0.01044
12	rs568531:121579673:C:T	121587034	T	ADDxCHS_LP	1733	0.002079	0.08778	-0.17	0.1741	0.02368	0.9811	1	0.08356	0.01044
12	rs593223:121579721:A:G	121587034	G	ADDxCHS_LP	1733	0.002079	0.08778	-0.17	0.1741	0.02368	0.9811	1	0.08356	0.01044
12	rs510660:121577892:C:T	121587034	T	ADDxCHS_LP	1732	-0.001955	0.08775	-0.1739	0.17	-0.02228	0.9822	1	0.08389	0.01099
12	rs511496:121577987:T:C	121587034	C	ADDxCHS_LP	1732	-0.001955	0.08775	-0.1739	0.17	-0.02228	0.9822	1	0.08389	0.01099
12	rs535557:121578387:T:C	121587034	C	ADDxCHS_LP	1732	0.001606	0.08779	-0.1705	0.1737	0.0183	0.9854	1	0.08361	0.01099
12	rs1794886:121578565:A:C	121587034	C	ADDxCHS_LP	1732	0.001606	0.08779	-0.1705	0.1737	0.0183	0.9854	1	0.08361	0.01099
12	rs1718148:121578722:C:A	121587034	A	ADDxCHS_LP	1732	0.001606	0.08779	-0.1705	0.1737	0.0183	0.9854	1	0.08361	0.01099
12	rs1718149:121578725:C:A	121587034	A	ADDxCHS_LP	1732	0.001606	0.08779	-0.1705	0.1737	0.0183	0.9854	1	0.08361	0.01099
12	rs1653610:121606405:G:A	121587034	A	ADDxCHS_LP	1746	-0.0009586	0.05643	-0.1116	0.1096	-0.01699	0.9864	0.01998	0.4116	0.002747
12	rs1653617:121608680:C:G	121587034	G	ADDxCHS_LP	1746	-0.0009586	0.05643	-0.1116	0.1096	-0.01699	0.9864	0.01998	0.4116	0.002747
12	rs686638:121605599:C:T	121587034	T	ADDxCHS_LP	1678	0.0006195	0.05738	-0.1118	0.1131	0.0108	0.9914	0.6711	0.343	0.04121
12	rs74729617:121590811:T:C	121587034	C	ADDxCHS_LP	1736	0.001054	0.1022	-0.1992	0.2013	0.01031	0.9918	1	0.05651	0.008242
12	rs78906567:121594894:G:A	121587034	A	ADDxCHS_LP	1737	0.0005756	0.1022	-0.1996	0.2008	0.005634	0.9955	1	0.05648	0.007692
12	rs57263663:121566204:C:T	121587034	T	ADDxCHS_LP	1720	-9.386e-05	0.1022	-0.2003	0.2001	-0.0009188	0.9993	1	0.05736	0.01813
12	rs111673922:121566423:G:A	121587034	A	ADDxCHS_LP	1720	-9.386e-05	0.1022	-0.2003	0.2001	-0.0009188	0.9993	1	0.05736	0.01813
